# Supplementary material for: Controllable surface carrier type of metal oxide nanocrystals for multifunctional photocatalysis
Source: iScience. 2025 Jan 4;28(2):111750. doi: 10.1016/j.isci.2025.111750 (PMC11787535; doi:10.1016/j.isci.2025.111750)
Supplement: Data S1. Raw data of relevant figures, related to the main manuscript and supplemental information [file mmc2.zip]

Archive with 73 entries (59 files):
- Data/
- Data/Application testing/
- Data/Application testing/CO2 reduction.opj
- Data/Application testing/Comparison of kinetic constants for photocatalytic degradation of MB.opj
- Data/Application testing/Cycle testing of hydrogen evolution.opj
- Data/Application testing/Cycle testing of photocatalytic degradation of MB-3%CXZ.opj
- Data/Application testing/Gas sensing testing.opj
- Data/Application testing/Hydrogen evolution testing.opj
- Data/Application testing/Photocatalytic degradation of MB-CXS.opj
- Data/Application testing/Photocatalytic degradation of MB-CXT(r).opj
- Data/Application testing/Photocatalytic degradation of MB-CXT.opj
- Data/Application testing/Photocatalytic degradation of MB-CXZ(r).opj
- Data/Application testing/Photocatalytic degradation of MB-CXZ.opj
- Data/Application testing/Photocatalytic degradation of MB-CXZr(r).opj
- Data/Application testing/Photocatalytic degradation of MB-CXZr.opj
- Data/DFT/
- Data/DFT/Newest Data/
- Data/DFT/Newest Data/Data.xlsx
- Data/DFT/Newest Data/Gibbs Free Energy.opj
- Data/DFT/Newest Data/PDOSCO2.opj
- Data/DFT/Newest Data/PDOSH2O.opj
- Data/DFT/Newest Data/Work Potentil.opj
- Data/DFT/Newest Data/ZnO.pptx
- Data/ESR/
- Data/ESR/Copper vacancy/
- Data/ESR/Copper vacancy/A1
- Data/ESR/Copper vacancy/A1 g
- Data/ESR/Copper vacancy/A2
- Data/ESR/Copper vacancy/A2 g
- Data/ESR/Copper vacancy/A3
- Data/ESR/Copper vacancy/A3 g
- Data/ESR/Copper vacancy/Comparison of copper vacancy.opj
- Data/ESR/Copper vacancy/Copper vacancy.xlsx
- Data/ESR/Copper vacancy/Open instructions.txt
- Data/ESR/Free radical/
- Data/ESR/Free radical/B1 OH  15MIN
- Data/ESR/Free radical/B1 OH  DARK
- Data/ESR/Free radical/B1 OO  15MIN
- Data/ESR/Free radical/B1 OO  DARK
- Data/ESR/Free radical/Free radical test of CXZ.opj
- Data/SPV&SPC/
- Data/SPV&SPC/CuxO-SPV.opj
- Data/SPV&SPC/polymer network gel/
- Data/SPV&SPC/polymer network gel/CXS(r).opj
- Data/SPV&SPC/polymer network gel/CXT(r).opj
- Data/SPV&SPC/polymer network gel/CXZ(r).opj
- Data/SPV&SPC/polymer network gel/CXZr(r).opj
- Data/SPV&SPC/sol-gel/
- Data/SPV&SPC/sol-gel/CXS.opj
- Data/SPV&SPC/sol-gel/CXT.opj
- Data/SPV&SPC/sol-gel/CXZ.opj
- Data/SPV&SPC/sol-gel/CXZr.opj
- Data/SPV&SPC/sol-gel/pure ZnO.opj
- Data/UPS/
- Data/UPS/Au-UPS.opj
- Data/UPS/ZnO-UPS.opj
- Data/UV-vis/
- Data/UV-vis/UV-vis-CXS.opj
- Data/UV-vis/UV-vis-CXT.opj
- Data/UV-vis/UV-vis-CXZ.opj
- Data/UV-vis/UV-vis-CXZr.opj
- Data/XPS/
- Data/XPS/Comparison of XPS before and after catalysis.opj
- Data/XPS/Peak fitting of Cu2p-10%CXZ(r).opj
- Data/XPS/Peak fitting of Cu2p-10%CXZ.opj
- Data/XPS/Peak fitting of O1s.opj
- Data/XRD/
- Data/XRD/Comparison of XRD before and after catalysis.opj
- Data/XRD/XRD-CuxO.opj
- Data/XRD/XRD-CXS.opj
- Data/XRD/XRD-CXT.opj
- Data/XRD/XRD-CXZ.opj
- Data/XRD/XRD-CXZr.opj
