# Supplementary material for: Controllable surface carrier type of metal oxide nanocrystals for multifunctional photocatalysis
Source: iScience. 2025 Jan 4;28(2):111750. doi: 10.1016/j.isci.2025.111750 (PMC11787535; doi:10.1016/j.isci.2025.111750)
Supplement: Data S1. Raw data of relevant figures, related to the main manuscript and supplemental information [file mmc2.zip › Data/DFT/Newest Data/Data.xlsx]

## Sheet: CuO通常表面
H2O	-14.2157	H2	-6.87426	O2	-10.0024		H2O	-14.2157	H2	-6.87426	O2	-10.0024
CO2	-23.3658	CO	-16.2644				CO2	-23.3658	CO	-16.2644
Pure	-456.691	0	1				De	-449.029	0
*H2O	-471.404	-0.496596	0.496596				*H2O	-463.457	-0.21245	0.21245
*OH	-465.95	1.52033	-2.01693				*OH	-458.401	1.40637	-1.61882
*O	-460.021	4.01202	-2.49169				*O	-452.807	3.56321	-2.15684
*OOH	-469.956	4.85542	-0.843397				*OOH	-462.741	4.40809	-0.844878
*O2	-466.241	5.13314	-0.277722				*O2	-458.617	5.09475	-0.686659
O2		4.92					O2		4.92
Pure	-448.591	0					De	-456.029	0
*CO2	-472.155	-0.197698	0.197698				*CO2	-479.753	-0.35778	0.35778
*COOH	-473.379	2.01542	-2.21312				*COOH	-482.663	0.168716	-0.526496
*CO	-463.96	0.655743	1.35968				*CO	-471.39	0.664074	-0.495358
CO		-0.24	5				CO		-0.24
								2.1817
								7.0018
								6.8939
								16.0774
U=1.23
H2O	-14.2157	H2	-6.87426	O2	-10.0024		H2O	-14.2157	H2	-6.87426
CO2	-23.3658	CO	-16.2644				CO2	-23.3658	CO	-16.2644
Pure	-456.691	0	0				De	-449.029	0	0
*OH	-465.95	1.52033	0.29033				*OH	-458.401	1.40637	0.17637
*O	-460.021	4.01202	1.55202				*O	-452.807	3.56321	1.10321
*OOH	-469.956	4.85542	1.16542				*OOH	-462.741	4.40809	0.718093
O2		4.92	0				O2		4.92	0

## Sheet: Interface
H2O	-14.2157	H2	-6.87426	O2	-10.0024		H2O	-14.2157	H2	-6.87426	O2	-10.0024
CO2	-23.3658	CO	-16.2644				CO2	-23.3658	CO	-16.2644
Pure	-294.512	0	1				De	-287.746	0
*H2O	-308.675	0.0534479	-0.0534479				*H2O	-303.331	-1.36948	1.36948
*OH	-304.774	0.517505	-0.464057				*OH	-299.348	-0.823371	-0.546114
*O	-298.881	2.97311	-2.45561				*O	-295.124	-0.0364044	-0.786966
*OOH	-308.458	4.17428	-1.20117				*OOH	-302.998	2.86811	-2.90452
*O2	-303.963	5.23235	-1.05807				*O2	-297.721	4.70796	-1.83984
O2		4.92					O2		4.92
Pure	-294.512	0					De	-287.746	0
*CO2	-317.276	0.602327	-0.602327				*CO2	-310.617	0.495196	-0.495196
*COOH	-321.673	-0.357678	0.960005				*COOH	-313.627	0.921821	-0.426625
*CO	-308.994	1.5433	-1.90098				*CO	-302.622	1.14902	-0.227202
CO		-0.24	5				CO		-0.24
							6.6532
							6.8557
							2.5373
							16.0462
U=1.23
H2O	-14.2157	H2	-6.87426	O2	-10.0024		H2O	-14.2157	H2	-6.87426
CO2	-23.3658	CO	-16.2644				CO2	-23.3658	CO	-16.2644
Pure	-294.512	0	0				De	-287.746	0	0
*OH	-304.774	0.517505	-0.712495	-0.517505			*OH	-299.348	-0.823371	-2.05337	0.823371
*O	-298.881	2.97311	0.513111	-2.45561			*O	-295.124	-0.0364044	-2.4964	-0.786966
*OOH	-308.458	4.17428	0.484283	-1.20117			*OOH	-302.998	2.86811	-0.821888	-2.90452
O2		4.92	0	-0.745717			O2		4.92	0	-2.05189

## Sheet: Sheet3
-27.5735	0	0	0	0	0	0		0	0	0	0	0	0	0
-27.4465	0	0	0	0	0	0		0	0	0	0	0	0	0
-27.3195	0	0	0	0	0	0		0	0	0	0	0	0	0
-27.1935	0	0	0	0	0	0		0	0	0	0	0	0	0
-27.0665	0	0	0	0	0	0		0	0	0	0	0	0	0
-26.9405	0	0	0	0	0	0		0	0	0	0	0	0	0
-26.8135	0	0	0	0	0	0		0	0	0	0	0	0	0
-26.6865	0	0	0	0	0	0		0	0	0	0	0	0	0
-26.5605	0	0	0	0	0	0		0	0	0	0	0	0	0
-26.4335	0	0	0	0	0	0		0	0	0	0	0	0	0
-26.3075	0	0	0	0	0	0		0	0	0	0	0	0	0
-26.1805	0	0	0	0	0	0		0	0	0	0	0	0	0
-26.0545	0	0	0	0	0	0		0	0	0	0	0	0	0
-25.9275	0	0	0	0	0	0		0	0	0	0	0	0	0
-25.8005	1e-05	8e-05	7e-05	0.00015	2e-05	0.00033		0	3e-05	0.00011	3e-05	0	0.00017	7.70556
-25.6745	0	0	0	0	0	0		0	0	0	0	0	0	0
-25.5475	0	0	0	0	0	0		0	0	0	0	0	0	0
-25.4215	0	0	0	0	0	0		0	0	0	0	0	0	0
-25.2945	0	0	0	0	0	0		0	0	0	0	0	0	0
-25.1685	0	0	0	0	0	0		0	0	0	0	0	0	0
-25.0415	0	0	0	0	0	0		0	0	0	0	0	0	0
-24.9145	0	0	0	0	0	0		0	0	0	0	0	0	0
-24.7885	1e-05	4e-05	4e-05	8e-05	1e-05	0.00018		0	1e-05	5e-05	0	0	6e-05	5.49754
-24.6615	0	2e-05	2e-05	4e-05	0	8e-05		0	0	3e-05	0	0	3e-05	2.79651
-24.5355	0	0	0	0	0	0		0	0	0	0	0	0	0
-24.4085	0	0	0	0	0	0		0	0	0	0	0	0	0
-24.2825	0	0	0	0	0	0		0	0	0	0	0	0	0
-24.1555	0	0	0	0	0	0		0	0	0	0	0	0	0
-24.0285	0	0	0	0	0	0		0	0	0	0	0	0	0
-23.9025	0	0	0	0	0	0		0	0	0	0	0	0	0
-23.7755	0	0	0	0	0	0		0	0	0	0	0	0	0
-23.6495	0	0	0	0	0	0		0	0	0	0	0	0	0
-23.5225	0	0	0	0	0	0		0	0	0	0	0	0	0
-23.3955	0	0	0	0	0	0		0	0	0	0	0	0	0
-23.2695	0	0	0	0	0	0		0	0	0	0	0	0	0
-23.1425	0	0	0	0	0	0		0	0	0	0	0	0	0
-23.0165	0	0	0	0	0	0		0	0	0	0	0	0	0
-22.8895	0	0	0	0	0	0		0	0	0	0	0	0	0
-22.7635	0	0	0	0	0	0		0	0	0	0	0	0	0
-22.6365	0	0	0	0	0	0		0	0	0	0	0	0	0
-22.5095	0	0	0	0	0	0		0	0	0	0	0	0	0
-22.3835	0	0	0	0	0	0		0	0	0	0	0	0	0
-22.2565	0	0	0	0	0	0		0	0	0	0	0	0	0
-22.1305	0	0	0	0	0	0		0	0	0	0	0	0	0
-22.0035	0	0	0	0	0	0		0	0	0	0	0	0	0
-21.8775	0	0	0	0	0	0		0	0	0	0	0	0	0
-21.7505	0	0	0	0	0	0		0	0	0	0	0	0	0
-21.6235	0	0	0	0	0	0		0	0	0	0	0	0	0
-21.4975	0	0	0	0	0	0		0	0	0	0	0	0	0
-21.3705	0	0	0	0	0	0		0	0	0	0	0	0	0
-21.2445	0	0	0	0	0	0		0	0	0	0	0	0	0
-21.1175	0	0	0	0	0	0		0	0	0	0	0	0	0
-20.9905	0	0	0	0	0	0		0	0	0	0	0	0	0
-20.8645	0	0	0	0	0	0		0	0	0	0	0	0	0
-20.7375	0	0	0	0	0	0		0	0	0	0	0	0	0
-20.6115	0	0	0	0	0	0		0	0	0	0	0	0	0
-20.4845	0	0	0	0	0	0		0	0	0	0	0	0	0
-20.3585	0	0	0	0	0	0		0	0	0	0	0	0	0
-20.2315	0	0	0	0	0	0		0	0	0	0	0	0	0
-20.1045	0	0	0	0	0	0		0	0	0	0	0	0	0
-19.9785	0	0	0	0	0	0		0	0	0	0	0	0	0
-19.8515	0	0	0	0	0	0		0	0	0	0	0	0	0
-19.7255	0	0	0	0	0	0		0	0	0	0	0	0	0
-19.5985	0	0	0	0	0	0		0	0	0	0	0	0	0
-19.4725	0	0	0	0	0	0		0	0	0	0	0	0	0
-19.3455	0.02188	0.00256	0.06895	0.00448	0.01197	0.10984		0.00352	0.00036	0.01504	0.00099	0.00223	0.02214	5.68807
-19.2185	0.0501	0.00624	0.09137	0.00807	0.04645	0.20223		0.01003	0.00065	0.03981	0.00166	0.01167	0.06382	11.3821
-19.0925	0.10441	0.0058	0.1597	0.00987	0.08268	0.36246		0.03725	0.00101	0.04698	0.00198	0.05654	0.14376	18.013
-18.9655	0.20524	0.00619	0.14042	0.0114	0.17739	0.54064		0.07621	0.00166	0.05174	0.00362	0.09369	0.22692	23.8863
-18.8395	0.25974	0.00749	0.10945	0.01065	0.2427	0.63003		0.1212	0.00563	0.08378	0.01523	0.17357	0.39941	28.1647
-18.7125	0.23872	0.00847	0.06698	0.01214	0.21122	0.53753		0.26613	0.01309	0.24909	0.02752	0.35351	0.90934	36.6638
-18.5865	0.14552	0.00306	0.03536	0.00442	0.16881	0.35717		0.33484	0.01168	0.33191	0.0282	0.3215	1.02813	32.9221
-18.4595	0.08927	0.00174	0.03575	0.00388	0.06236	0.193		0.20445	0.0042	0.15153	0.01113	0.23053	0.60184	19.1194
-18.3325	0.06903	0.007	0.02364	0.00554	0.09898	0.20419		0.08919	0.00452	0.02169	0.01266	0.03508	0.16314	10.3657
-18.2065	0	0	0	0	0	0		0	0	0	0	0	0	0
-18.0795	0	0	0	0	0	0		0	0	0	0	0	0	0
-17.9535	0	0	0	0	0	0		0	0	0	0	0	0	0
-17.8265	0	0	0	0	0	0		0	0	0	0	0	0	0
-17.6995	0	0	0	0	0	0		0	0	0	0	0	0	0
-17.5735	0	0	0	0	0	0		0	0	0	0	0	0	0
-17.4465	0	0	0	0	0	0		0	0	0	0	0	0	0
-17.3205	0	0	0	0	0	0		0	0	0	0	0	0	0
-17.1935	0	0	0	0	0	0		0	0	0	0	0	0	0
-17.0675	0	0	0	0	0	0		0	0	0	0	0	0	0
-16.9405	0	0	0	0	0	0		0	0	0	0	0	0	0
-16.8135	0	0	0	0	0	0		0	0	0	0	0	0	0
-16.6875	0	0	0	0	0	0		0	0	0	0	0	0	0
-16.5605	0	0	0	0	0	0		0	0	0	0	0	0	0
-16.4345	0	0	0	0	0	0		0	0	0	0	0	0	0
-16.3075	0	0	0	0	0	0		0	0	0	0	0	0	0
-16.1815	0	0	0	0	0	0		0	0	0	0	0	0	0
-16.0545	0	0	0	0	0	0		0	0	0	0	0	0	0
-15.9275	0	0	0	0	0	0		0	0	0	0	0	0	0
-15.8015	0	0	0	0	0	0		0	0	0	0	0	0	0
-15.6745	0	0	0	0	0	0		0	0	0	0	0	0	0
-15.5485	0	0	0	0	0	0		0	0	0	0	0	0	0
-15.4215	0	0	0	0	0	0		0	0	0	0	0	0	0
-15.2945	0	0	0	0	0	0		0	0	0	0	0	0	0
-15.1685	0	0	0	0	0	0		0	0	0	0	0	0	0
-15.0415	0	0	0	0	0	0		0	0	0	0	0	0	0
-14.9155	0	0	0	0	0	0		0	0	0	0	0	0	0
-14.7885	0	0	0	0	0	0		0	0	0	0	0	0	0
-14.6625	0	0	0	0	0	0		0	0	0	0	0	0	0
-14.5355	0	0	0	0	0	0		0	0	0	0	0	0	0
-14.4085	0	0	0	0	0	0		0	0	0	0	0	0	0
-14.2825	0	0	0	0	0	0		0	0	0	0	0	0	0
-14.1555	0	0	0	0	0	0		0	0	0	0	0	0	0
-14.0295	0	0	0	0	0	0		0	0	0	0	0	0	0
-13.9025	0	0	0	0	0	0		0	0	0	0	0	0	0
-13.7765	0	0	0	0	0	0		0	0	0	0	0	0	0
-13.6495	0	0	0	0	0	0		0	0	0	0	0	0	0
-13.5225	0	0	0	0	0	0		0	0	0	0	0	0	0
-13.3965	0	0	0	0	0	0		0	0	0	0	0	0	0
-13.2695	0	0	0	0	0	0		0	0	0	0	0	0	0
-13.1435	0	0	0	0	0	0		0	0	0	0	0	0	0
-13.0165	0	0	0	0	0	0		0	0	0	0	0	0	0
-12.8905	0	0	0	0	0	0		0	0	0	0	0	0	0
-12.7635	0	0	0	0	0	0		0	0	0	0	0	0	0
-12.6365	0	0	0	0	0	0		0	0	0	0	0	0	0
-12.5105	0	0	0	0	0	0		0	0	0	0	0	0	0
-12.3835	0	0	0	0	0	0		0	0	0	0	0	0	0
-12.2575	0	0	0	0	0	0		0	0	0	0	0	0	0
-12.1305	0	0	0	0	0	0		0	0	0	0	0	0	0
-12.0035	0	0	0	0	0	0		0	0	0	0	0	0	0
-11.8775	0	0	0	0	0	0		0	0	0	0	0	0	0
-11.7505	0	0	0	0	0	0		0	0	0	0	0	0	0
-11.6245	0	0	0	0	0	0		0	0	0	0	0	0	0
-11.4975	0	0	0	0	0	0		0	0	0	0	0	0	0
-11.3715	0	0	0	0	0	0		0	0	0	0	0	0	0
-11.2445	0	0	0	0	0	0		0	0	0	0	0	0	0
-11.1175	0	0	0	0	0	0		0	0	0	0	0	0	0
-10.9915	0	0	0	0	0	0		0	0	0	0	0	0	0
-10.8645	0	0	0	0	0	0		0	0	0	0	0	0	0
-10.7385	0	0	0	0	0	0		0	0	0	0	0	0	0
-10.6115	0	0	0	0	0	0		0	0	0	0	0	0	0
-10.4855	0	0	0	0	0	0		0	0	0	0	0	0	0
-10.3585	0.00212	0.00414	0.0066	0.00428	0.00026	0.0174		0.00012	0.00012	0.00017	0.00132	0.00014	0.00187	6.35015
-10.2315	2e-05	5e-05	7e-05	5e-05	0	0.00019		0	0	0	1e-05	0	1e-05	0.06948
-10.1055	0	0	0	0	0	0		0	0	0	0	0	0	0
-9.97853	0	0	0	0	0	0		0	0	0	0	0	0	0
-9.85253	0	0	0	0	0	0		0	0	0	0	0	0	0
-9.72553	0	0	0	0	0	0		0	0	0	0	0	0	0
-9.59853	0	0	0	0	0	0		0	0	0	0	0	0	0
-9.47253	1e-05	3e-05	1e-05	5e-05	2e-05	0.00012		4e-05	0.0001	0.00021	0.00012	2e-05	0.00049	0.05531
-9.34553	0.00138	0.00294	0.00091	0.0051	0.00159	0.01192		0.00355	0.00935	0.02015	0.0111	0.00209	0.04624	5.23093
-9.21953	1e-05	4e-05	3e-05	1e-05	1e-05	0.0001		3e-05	9e-05	7e-05	2e-05	4e-05	0.00025	0.09608
-9.09253	0.00194	0.00416	0.0056	0.00192	0.00115	0.01477		0.00349	0.00883	0.01327	0.00403	0.00278	0.0324	11.9723
-8.96653	0	0	0	0	0	0		0	0	0	0	0	0	0
-8.83953	0	0	0	0	0	0		0	0	0	0	0	0	0
-8.71253	0	0	0	0	0	0		0	0	0	0	0	0	0
-8.58653	0	0	0	0	0	0		0	0	0	0	0	0	0
-8.45953	0	0	0	0	0	0		0	0	0	0	0	0	0
-8.33353	0	0	0	0	0	0		0	0	0	0	0	0	0
-8.20653	0	0	0	0	0	0		0	0	0	0	0	0	0
-8.08053	0	0	0	0	0	0		0	0	0	0	0	0	0
-7.95353	0	0	0	0	0	0		0	0	0	0	0	0	0
-7.82653	0	0	0	0	0	0		0	0	0	0	0	0	0
-7.70053	0	0	0	0	0	0		2e-05	0	0	0	1e-05	3e-05	1e-05
-7.57353	0.00759	0.00141	0.00465	0.00165	0.01046	0.02576		2.69362	0.15967	0.67929	0.27348	1.07103	4.87709	1.79206
-7.44753	0.04679	0.00494	0.00922	0.0062	0.07008	0.13723		5.30491	1.27565	1.92921	0.81824	6.54959	15.8776	5.81904
-7.32053	0.13961	0.01469	0.05912	0.01932	0.16363	0.39637		6.42705	1.74068	4.34271	1.9491	6.88447	21.344	8.94342
-7.19453	0.21967	0.01584	0.10867	0.02495	0.18953	0.55866		7.8445	2.03753	4.06995	2.27331	8.1511	24.3764	9.48936
-7.06753	0.15041	0.0156	0.09258	0.02261	0.19091	0.47211		4.13548	1.93202	4.27064	2.00485	4.91755	17.2605	6.19012
-6.94053	0.63653	0.02495	0.31251	0.04018	0.46783	1.482		5.6597	4.82233	4.26816	5.20222	6.69542	26.6478	9.26235
-6.81453	0.67775	0.04594	0.53578	0.0582	0.74626	2.06393		7.1758	3.67866	4.86227	4.00101	9.6229	29.3406	10.72
-6.68753	0.97725	0.09364	1.05437	0.1074	1.01084	3.2435		6.9091	7.8998	13.3648	8.4041	7.0229	43.6007	14.9548
-6.56153	0.98326	0.11863	0.8523	0.14916	0.869	2.97235		6.6275	11.4067	16.1704	11.5546	5.61005	51.3693	14.0941
-6.43453	2.93608	0.10141	0.81176	0.14886	1.53882	5.53693		4.6919	6.7276	7.6967	6.3925	3.6691	29.1778	12.4749
-6.30753	1.55425	0.08275	0.50221	0.11578	1.17421	3.4292		5.3156	6.55	3.00079	6.96688	3.59605	25.4293	7.78458
-6.18153	2.02279	0.12198	0.4649	0.13146	2.10856	4.84969		4.01859	11.286	2.52592	10.0217	4.11964	31.9718	8.71791
-6.05453	1.56245	0.1327	0.41966	0.10824	3.00363	5.22668		5.74633	17.3347	5.31637	18.5915	5.08265	52.0716	8.67757
-5.92853	1.57529	0.13316	0.316	0.0998	2.49852	4.62277		9.56425	14.4949	10.0911	16.3863	7.5973	58.1339	8.49115
-5.80153	1.71022	0.07309	0.23939	0.07028	1.85516	3.94814		3.20046	10.3089	8.07024	5.72187	3.48764	30.7891	7.82805
-5.67553	0.48852	0.02965	0.08725	0.07691	0.22079	0.90312		0.53287	0.41894	0.81959	0.25478	0.65574	2.68192	3.73362
-5.54853	1.22416	0.09315	0.18517	0.13451	0.67787	2.31486		0.77597	0.94712	1.89761	1.22497	1.03142	5.87709	10.4923
-5.42153	2.46878	0.25608	0.28331	0.21732	3.6478	6.87329		1.05567	2.78884	3.74036	2.41959	1.33256	11.337	13.6953
-5.29553	1.87538	0.2951	0.33355	0.25609	1.63166	4.39178		1.41253	1.88221	3.95264	2.54894	1.652	11.4483	8.53845
-5.16853	1.3353	0.35967	0.37511	0.32619	1.46432	3.86059		1.41387	3.00706	5.20974	3.48767	1.86473	14.9831	9.00096
-5.04253	1.40871	0.42485	0.29644	0.32408	1.19881	3.65289		1.14303	1.95848	2.60571	1.46212	1.47364	8.64298	7.45048
-4.91553	0.65402	1.02382	0.67854	1.05881	0.428	3.84319		1.06069	0.57756	1.02859	0.48849	0.74055	3.89588	8.4229
-4.78953	1.02254	0.48047	0.35517	0.39271	0.54095	2.79184		1.96292	0.80802	0.44495	0.60007	1.7132	5.52916	5.453
-4.66253	1.68393	0.84864	0.47978	0.66197	0.85198	4.5263		4.67172	1.5202	0.5839	1.1138	3.2283	11.1179	9.63214
-4.53553	0.41869	2.58415	0.38471	2.4708	0.32842	6.18677		1.55385	0.53506	0.24748	0.37906	1.25513	3.97058	9.29247
-4.40953	0.63755	1.99039	0.28582	1.58965	0.52771	5.03112		1.35473	0.45951	0.30813	0.56268	1.48003	4.16508	7.61029
-4.28253	0.82962	2.3775	0.36821	2.74085	0.47772	6.7939		0.971	0.41123	0.38159	0.62778	0.98199	3.37359	9.26752
-4.15653	1.2098	2.83778	0.56316	2.40286	0.68861	7.70221		1.88488	0.87164	0.58913	1.16259	1.4905	5.99874	11.987
-4.02953	0.84844	1.18471	0.40842	1.00462	0.45145	3.89764		0.95918	0.63031	0.29871	0.70919	1.21931	3.8167	7.13291
-3.90353	0.9988	2.00976	0.46334	0.9402	0.60159	5.01369		1.31125	0.5177	0.20022	0.52513	1.84092	4.39522	8.00047
-3.77653	0.37801	1.02026	0.13846	0.67081	0.28554	2.49308		0.64608	0.27545	0.22741	0.16579	1.06619	2.38092	4.07027
-3.64953	1.21127	1.62293	1.49961	1.1327	1.03545	6.50196		1.41705	0.34859	0.36042	0.42135	1.27204	3.81945	7.65283
-3.52353	0.94782	1.14547	1.01679	1.31969	0.68922	5.11899		1.19707	0.38277	0.46936	0.71781	0.95122	3.71823	7.95216
-3.39653	1.34171	1.61271	0.8866	2.38349	0.98239	7.2069		1.749	0.34062	0.79562	0.53654	1.21126	4.63304	8.35499
-3.27053	1.51514	2.46681	0.61114	3.96076	0.95066	9.50451		1.59071	0.39756	1.44144	0.39713	1.4576	5.28444	9.57929
-3.14353	1.95745	1.32055	1.52789	1.98885	1.74991	8.54465		2.4585	0.21236	0.77577	0.30256	2.87932	6.62851	10.91
-3.01653	1.75303	0.9088	1.61315	1.0924	1.79111	7.15849		1.84698	0.30407	0.59213	0.28415	1.49408	4.52141	7.77689
-2.89053	2.09092	3.25415	1.37814	2.80435	3.57036	13.0979		0.52134	0.29326	0.42425	0.25019	0.70346	2.1925	4.85511
-2.76353	2.28903	4.53589	1.77074	4.61083	4.51714	17.7236		0.76922	0.33752	0.7422	0.38013	1.315	3.54407	8.14974
-2.63753	3.0576	10.3354	5.47129	10.651	4.68967	34.205		0.57986	0.24016	0.84613	0.41655	0.56589	2.64859	7.30947
-2.51053	4.4048	16.5555	10.4241	12.9176	5.8339	50.1359		0.40819	0.19268	0.36867	0.24567	0.33723	1.55244	4.79298
-2.38453	4.33067	7.11893	8.1244	5.07986	6.4848	31.1387		0.47363	0.30764	0.58553	0.35238	0.54137	2.26055	7.08124
-2.25753	2.85699	7.128	13.875	6.3208	3.43968	33.6205		0.63073	0.18585	0.38439	0.19321	1.16269	2.55687	7.06759
-2.13053	3.4291	5.8367	11.9859	8.9977	4.09408	34.3435		0.42092	0.43442	0.92058	0.3492	0.70136	2.82648	11.0197
-2.00453	4.4358	5.6532	15.9526	7.9757	3.94667	37.964		0.442	0.30006	0.66449	0.22069	0.90556	2.5328	10.4559
-1.87753	4.3928	3.70357	11.7621	6.40821	3.70154	29.9682		0.23609	0.20477	0.38432	0.15351	0.38516	1.36385	7.83086
-1.75153	8.33398	3.18454	5.49333	3.84859	6.0108	26.8712		0.41449	0.07857	0.20597	0.11552	0.30597	1.12052	7.32554
-1.62453	5.7945	2.86566	2.17221	3.19017	5.3227	19.3452		0.27647	0.05437	0.17446	0.0839	0.25043	0.83963	6.32071
-1.49853	3.87774	2.68253	1.63119	2.38801	3.8072	14.3867		0.24694	0.03655	0.10803	0.05806	0.2816	0.73118	5.57745
-1.37153	4.7722	3.6977	2.75349	3.56808	3.96544	18.7569		0.30808	0.03618	0.1129	0.07892	0.25636	0.79244	8.15891
-1.24453	2.94912	1.80348	1.15367	1.81582	3.39474	11.1168		0.09998	0.01733	0.05172	0.03242	0.12439	0.32584	4.57884
-1.11853	2.14023	4.66763	1.70364	4.51852	2.65191	15.6819		0.07607	0.02817	0.08228	0.05144	0.1007	0.33866	7.99636
-0.99153	2.85058	7.77542	1.46474	5.81818	4.00417	21.9131		0.13288	0.03964	0.12256	0.0689	0.17122	0.5352	12.1161
-0.86553	2.36892	2.18347	1.3583	1.43219	1.99024	9.33312		0.05551	0.01122	0.0104	0.02122	0.06949	0.16784	5.07347
-0.73853	2.12061	0.32217	0.25158	0.25332	1.71757	4.66525		0.04294	0.00618	0.00623	0.01249	0.05487	0.12271	2.28325
-0.61153	2.05665	0.13787	0.23776	0.13936	1.09503	3.66667		0.04987	0.00674	0.00629	0.01519	0.03877	0.11686	1.90703
-0.48553	3.2161	0.1535	0.08056	0.29317	2.41859	6.16192		0.07617	0.00726	0.00644	0.01632	0.06184	0.16803	3.16604
-0.35853	2.98303	0.09896	0.0773	0.11664	3.12069	6.39662		0.0682	0.00562	0.00733	0.0133	0.06656	0.16101	3.43873
-0.23253	3.29236	0.04688	0.04584	0.08506	1.71586	5.186		0.0856	0.00746	0.01087	0.01643	0.04087	0.16123	2.93053
-0.10553	1.46011	0.06905	0.01258	0.05443	2.55752	4.15369		0.04622	0.00374	0.00232	0.00547	0.05433	0.11208	2.42491
0.02047	0.29798	0.01155	0.102	0.01173	0.24738	0.67064		0.01056	0.00129	0.00315	0.00194	0.00692	0.02386	0.50143
0.14747	0.61984	0.03275	0.34914	0.03252	0.63943	1.67368		0.03488	0.00524	0.00714	0.008	0.02333	0.07859	1.49808
0.27447	0.07924	0.00419	0.04511	0.00418	0.10511	0.23783		0.00454	0.00067	0.00092	0.00094	0.0033	0.01037	0.21465
0.40047	0	0	0	0	0	0		0	0	0	0	0	0	0
0.52747	0	0	0	0	0	0		0	0	0	0	0	0	0
0.65347	0	0	0	0	0	0		0	0	0	0	0	0	0
0.78047	0	0	0	0	0	0		0	0	0	0	0	0	0
0.90647	0	0	0	0	0	0		0	0	0	0	0	0	0
1.03347	0	0	0	0	0	0		0	0	0	0	0	0	0
1.16047	0.03463	0.00131	0.06774	0.00272	0.02509	0.13149		0.00564	0.00215	0.02368	0.0047	0.00267	0.03884	0.58503
1.28647	0.12946	0.00447	0.07041	0.0084	0.05919	0.27193		0.00868	0.0035	0.03931	0.00952	0.00467	0.06568	1.02686
1.41347	0.0453	0.00196	0.02279	0.00321	0.02219	0.09545		0.00314	0.00129	0.01576	0.00344	0.00216	0.02579	0.40038
1.53947	0	0	0	0	0	0		0	0	0	0	0	0	0
1.66647	0.00577	0.00134	0.01839	0.00131	0.00386	0.03067		0.00119	0.00028	0.00824	0.0006	0.00157	0.01188	0.1859
1.79247	0.00799	0.00197	0.02713	0.00202	0.00631	0.04542		0.00153	0.00042	0.01215	0.00088	0.00208	0.01706	0.27818
1.91947	0.00812	0.00187	0.02735	0.00228	0.00705	0.04667		0.00129	0.00041	0.0116	0.00087	0.00165	0.01582	0.27377
2.04647	0.02311	0.00358	0.07169	0.00707	0.01942	0.12487		0.00254	0.00094	0.01947	0.00194	0.00205	0.02694	0.55767
2.17247	0.08879	0.01089	0.07182	0.02175	0.04148	0.23473		0.00277	0.00154	0.01876	0.00407	0.00203	0.02917	0.82437
2.29947	0.0641	0.01381	0.15512	0.01706	0.04147	0.29156		0.0083	0.00337	0.05866	0.00706	0.0072	0.08459	1.84226
2.42547	0.03285	0.00712	0.04795	0.00831	0.01552	0.11175		0.00442	0.00176	0.04316	0.00395	0.00376	0.05705	1.16606
2.55247	0.12005	0.01272	0.1099	0.03323	0.03826	0.31416		0.00632	0.00327	0.04931	0.00902	0.00367	0.07159	2.69048
2.67947	0.02314	0.00676	0.04414	0.01101	0.00826	0.09331		0.0035	0.00145	0.02397	0.00309	0.00306	0.03507	1.24204
2.80547	0.01281	0.00843	0.06839	0.01228	0.00698	0.10889		0.00423	0.00181	0.03568	0.00446	0.00414	0.05032	2.12193
2.93247	0.0197	0.02058	0.06623	0.01313	0.01553	0.13517		0.00332	0.00208	0.03468	0.00398	0.00509	0.04915	1.36089
3.05847	0.04078	0.02521	0.13716	0.01657	0.03246	0.25218		0.0048	0.00311	0.04163	0.00566	0.01123	0.06643	6.61681
3.18547	0.04044	0.02269	0.13956	0.01938	0.03767	0.25974		0.00479	0.00362	0.04443	0.0076	0.00869	0.06913	2.333
3.31147	0.01975	0.01317	0.07426	0.00894	0.01621	0.13233		0.00377	0.00318	0.03683	0.00565	0.00565	0.05508	1.32285
3.43847	0.01885	0.0099	0.08017	0.00992	0.01595	0.13479		0.0051	0.00335	0.0528	0.00483	0.00556	0.07164	1.50761
3.56547	0.00697	0.00839	0.05136	0.00511	0.00965	0.08148		0.00432	0.00277	0.03338	0.00406	0.00671	0.05124	0.89808
3.69147	0.02329	0.02118	0.14191	0.01679	0.02201	0.22518		0.00656	0.00433	0.05991	0.00846	0.01069	0.08995	1.68994
3.81847	0.0189	0.01334	0.09962	0.01406	0.0163	0.16222		0.00671	0.00434	0.04917	0.00641	0.00842	0.07505	1.36035
3.94447	0.0127	0.0146	0.10993	0.01376	0.01192	0.16291		0.00771	0.00428	0.05018	0.00628	0.01147	0.07992	1.45443
4.07147	0.02072	0.01142	0.11196	0.01276	0.01502	0.17188		0.00911	0.00438	0.05272	0.00565	0.01355	0.08541	1.49809
4.19747	0.0339	0.01459	0.13489	0.02012	0.02451	0.22801		0.01296	0.00458	0.05071	0.00723	0.01695	0.09243	1.65112
4.32447	0.03006	0.01349	0.16502	0.01539	0.01964	0.2436		0.01828	0.00707	0.06517	0.01088	0.02315	0.12455	1.84058
4.45147	0.05765	0.02871	0.15409	0.02604	0.03619	0.30268		0.02846	0.01455	0.10287	0.01553	0.05041	0.21182	2.37042
4.57747	0.02139	0.01407	0.13432	0.01512	0.01731	0.20221		0.01887	0.00961	0.08024	0.01051	0.02486	0.14409	1.82305
4.70447	0.02822	0.01483	0.13039	0.01793	0.01968	0.21105		0.0282	0.01207	0.14603	0.01285	0.03514	0.23429	2.40242
4.83047	0.0297	0.02033	0.14358	0.02091	0.02128	0.2358		0.03315	0.01234	0.09448	0.01724	0.03253	0.18974	2.27719
4.95747	0.02353	0.01697	0.11896	0.01969	0.01892	0.19807		0.0229	0.00919	0.07071	0.01338	0.02351	0.13969	2.12265
5.08447	0.03151	0.02026	0.13023	0.02708	0.0243	0.23338		0.03211	0.01081	0.07978	0.01761	0.03332	0.17363	2.20103
5.21047	0.03358	0.03245	0.152	0.02385	0.0388	0.28068		0.041	0.01257	0.115	0.01506	0.05464	0.23827	2.59167
5.33747	0.03536	0.02442	0.12638	0.02487	0.03056	0.24159		0.05831	0.02648	0.09022	0.03029	0.07786	0.28316	2.41611
5.46347	0.0397	0.03091	0.13252	0.02856	0.03047	0.26216		0.05896	0.03179	0.10729	0.03623	0.08162	0.31589	2.73548
5.59047	0.03756	0.0227	0.07733	0.03194	0.0228	0.19233		0.0389	0.02056	0.06402	0.02505	0.04147	0.19	1.99071
5.71647	0.04063	0.03452	0.09442	0.03984	0.0343	0.24371		0.04722	0.03191	0.07598	0.0356	0.06294	0.25365	2.27117
5.84347	0.03879	0.04363	0.08198	0.04229	0.03916	0.24585		0.04657	0.03558	0.10427	0.04327	0.07786	0.30755	2.31969
5.97047	0.02704	0.02566	0.08719	0.02601	0.02145	0.18735		0.02853	0.01655	0.06204	0.02227	0.03986	0.16925	1.83609
6.09647	0.02656	0.02435	0.07858	0.02446	0.02371	0.17766		0.02528	0.01572	0.05393	0.01844	0.03108	0.14445	1.54035
6.22347	0.03163	0.03318	0.09574	0.03767	0.02416	0.22238		0.03239	0.01855	0.07603	0.02196	0.03612	0.18505	1.81307
6.34947	0.03501	0.03662	0.10584	0.03887	0.03625	0.25259		0.03752	0.02008	0.09053	0.02583	0.0408	0.21476	2.12577
6.47647	0.02002	0.0165	0.09435	0.02012	0.01472	0.16571		0.02082	0.01285	0.06895	0.01425	0.0233	0.14017	1.38799
6.60247	0.03563	0.02198	0.09848	0.02927	0.02149	0.20685		0.03442	0.01472	0.07623	0.02011	0.03668	0.18216	1.81447
6.72947	0.03812	0.02623	0.14282	0.03503	0.02805	0.27025		0.03985	0.01769	0.08129	0.02172	0.04586	0.20641	2.08045
6.85647	0.04011	0.0249	0.15627	0.02783	0.03017	0.27928		0.0394	0.01818	0.07084	0.02057	0.05258	0.20157	2.09434
6.98247	0.03004	0.02095	0.14163	0.0208	0.02653	0.23995		0.05019	0.01625	0.05326	0.02078	0.06603	0.20651	2.0817
7.10947	0.04813	0.0191	0.17163	0.02133	0.03874	0.29893		0.0672	0.0238	0.06716	0.02772	0.08594	0.27182	2.76638
7.23547	0.05367	0.02154	0.13368	0.02032	0.04039	0.2696		0.0621	0.01596	0.0657	0.02107	0.07599	0.24082	2.4446
7.36247	0.05981	0.03939	0.11934	0.02888	0.04796	0.29538		0.06755	0.0248	0.0578	0.02316	0.07684	0.25015	2.44596
7.48847	0.05743	0.02989	0.10531	0.02472	0.04684	0.26419		0.07421	0.03125	0.05158	0.02544	0.07131	0.25379	2.25978
7.61547	0.06236	0.02733	0.10161	0.02712	0.04885	0.26727		0.09708	0.02819	0.05181	0.03073	0.08763	0.29544	2.2485
7.74247	0.07405	0.02796	0.09074	0.02429	0.05911	0.27615		0.08613	0.02357	0.04013	0.02825	0.09382	0.2719	1.91446
7.86847	0.06331	0.02469	0.07079	0.02124	0.05391	0.23394		0.06572	0.02613	0.03494	0.02886	0.08516	0.24081	1.70425
7.99547	0.07529	0.02728	0.12993	0.02865	0.05998	0.32113		0.11138	0.04473	0.04841	0.04242	0.12958	0.37652	2.68179
8.12147	0.05368	0.02618	0.10114	0.02621	0.0421	0.24931		0.07454	0.03406	0.02796	0.02835	0.08407	0.24898	1.70561
8.24847	0.01637	0.01019	0.03426	0.01062	0.01262	0.08406		0.02509	0.01348	0.01173	0.00992	0.02961	0.08983	0.56239
8.37547	0	0	0	0	0	0		0	0	0	0	0	0	0
8.50147	0	0	0	0	0	0		0	0	0	0	0	0	0
8.62847	0	0	0	0	0	0		0	0	0	0	0	0	0
8.75447	0	0	0	0	0	0		0	0	0	0	0	0	0
8.88147	0	0	0	0	0	0		0	0	0	0	0	0	0
9.00747	0	0	0	0	0	0		0	0	0	0	0	0	0
9.13447	0	0	0	0	0	0		0	0	0	0	0	0	0
9.26147	0	0	0	0	0	0		0	0	0	0	0	0	0
9.38747	0	0	0	0	0	0		0	0	0	0	0	0	0
9.51447	0	0	0	0	0	0		0	0	0	0	0	0	0
9.64047	0	0	0	0	0	0		0	0	0	0	0	0	0
9.76747	0	0	0	0	0	0		0	0	0	0	0	0	0
9.89347	0	0	0	0	0	0		0	0	0	0	0	0	0
10.0205	0	0	0	0	0	0		0	0	0	0	0	0	0
10.1475	0	0	0	0	0	0		0	0	0	0	0	0	0
10.2735	0	0	0	0	0	0		0	0	0	0	0	0	0
10.4005	0	0	0	0	0	0		0	0	0	0	0	0	0
