# Supplementary material for: Controllable surface carrier type of metal oxide nanocrystals for multifunctional photocatalysis
Source: iScience. 2025 Jan 4;28(2):111750. doi: 10.1016/j.isci.2025.111750 (PMC11787535; doi:10.1016/j.isci.2025.111750)
Supplement: Data S1. Raw data of relevant figures, related to the main manuscript and supplemental information [file mmc2.zip › Data/ESR/Copper vacancy/A1]

     index            Field [G]         Intensity []

         1                 3460  0.0019215571321731
         2               3460.1  -0.0028895915244998
         3               3460.2  0.0024718992422079
         4               3460.3  -0.0021944225434032
         5               3460.4  0.003566790387435
         6               3460.5  -0.0030546941575102
         7               3460.6  0.001209008926549
         8               3460.7  0.0046124403965012
         9               3460.8  -0.0062206095589211
        10               3460.9  -0.0061887476472875
        11                 3461  0.0026804499365369
        12               3461.1  0.0070802902793942
        13               3461.2  0.001724592587529
        14               3461.3  -0.0062350922460272
        15               3461.4  0.0027470702972253
        16               3461.5  -0.0007780157444188
        17               3461.6  -0.0012443582692378
        18               3461.7  0.0040563052116239
        19               3461.8  -0.00090546339095318
        20               3461.9  0.0018404540843785
        21                 3462  0.00035742692470568
        22               3462.1  0.0030714824884037
        23               3462.2  -0.00035801781833959
        24               3462.3  0.0021880385749268
        25               3462.4  -0.0030112460961917
        26               3462.5  -0.0034486232467983
        27               3462.6  -0.002634696231431
        28               3462.7  -0.00065925771014812
        29               3462.8  0.0025298299906326
        30               3462.9  -0.00086491186705586
        31                 3463  -0.0023711113260985
        32               3463.1  0.00075135601399378
        33               3463.2  -0.0050359257536356
        34               3463.3  0.00034584077502076
        35               3463.4  -0.00086491186705586
        36               3463.5  0.0034683081151131
        37               3463.6  -0.0038570350231925
        38               3463.7  0.0027934148959651
        39               3463.8  -0.0011111175478609
        40               3463.9  0.0022575554730365
        41                 3464  0.0031409993865134
        42               3464.1  0.0017216960501078
        43               3464.2  -0.0027534542657017
        44               3464.3  -0.0022233879176155
        45               3464.4  -0.0015108397119914
        46               3464.5  0.0028310698824412
        47               3464.6  -0.0024985589726329
        48               3464.7  -0.0018700103522247
        49               3464.8  -0.0011719448337068
        50               3464.9  -0.0010995313981759
        51                 3465  -0.0020785610465537
        52               3465.1  -0.0021654571691907
        53               3465.2  -0.0013660128409296
        54               3465.3  -0.0027679369528078
        55               3465.4  -0.00023057017180516
        56               3465.5  -0.0032429690898905
        57               3465.6  0.0003950819111818
        58               3465.7  0.002460313092523
        59               3465.8  0.0011510781781244
        60               3465.9  0.00078321792562742
        61                 3466  0.0029179660050783
        62               3466.1  0.0065183620196745
        63               3466.2  -0.0018526311276972
        64               3466.3  0.00064997720425058
        65               3466.4  0.0026138295758485
        66               3466.5  0.00075425255141507
        67               3466.6  -0.0018844930393308
        68               3466.7  0.0015942484035735
        69               3466.8  -0.0013718059157721
        70               3466.9  0.00050225379576755
        71                 3467  0.0059853991341671
        72               3467.1  0.0017941094856388
        73               3467.2  0.0015247315054638
        74               3467.3  0.00074556293915138
        75               3467.4  0.0019997636425465
        76               3467.5  -0.0034167613351646
        77               3467.6  3.8807808369829E-5
        78               3467.7  0.0019128675199095
        79               3467.8  0.0055422289087181
        80               3467.9  0.0069267737960688
        81                 3468  -0.00016394981111668
        82               3468.1  -0.00050574122682251
        83               3468.2  0.0025269334532115
        84               3468.3  0.00087880366052826
        85               3468.4  0.0019650051934917
        86               3468.5  0.00049935725834636
        87               3468.6  -0.0024724901358417
        88               3468.7  0.0040418225245179
        89               3468.8  -0.0010068422006963
        90               3468.9  0.0022343831736667
        91                 3469  -0.00091415300321675
        92               3469.1  0.0020953493774474
        93               3469.2  0.0036247211358599
        94               3469.3  -0.0011864275208129
        95               3469.4  -0.00096339413937774
        96               3469.5  -0.0046043416778713
        97               3469.6  0.00027632387691123
        98               3469.7  0.0033814119924761
        99               3469.8  0.004386510477645
       100               3469.9  -0.0029938668716641
       101                 3470  -0.004404480595806
       102               3470.1  0.0038419614424526
       103               3470.2  -0.0062206095589209
       104               3470.3  -0.0061887476472873
       105               3470.4  0.0026804499365371
       106               3470.5  0.0070802902793944
       107               3470.6  0.0017245925875292
       108               3470.7  -0.0062350922460271
       109               3470.8  0.0027470702972255
       110               3470.9  -0.0007780157444186
       111                 3471  -0.0012443582692376
       112               3471.1  0.0040563052116241
       113               3471.2  -0.00090546339095297
       114               3471.3  0.0018404540843787
       115               3471.4  0.00035742692470589
       116               3471.5  0.0030714824884039
       117               3471.6  -0.00035801781833937
       118               3471.7  0.002188038574927
       119               3471.8  -0.0030112460961914
       120               3471.9  -0.0034486232467981
       121                 3472  -0.0026346962314308
       122               3472.1  -0.00065925771014789
       123               3472.2  0.0025298299906328
       124               3472.3  -0.00086491186705563
       125               3472.4  -0.0023711113260983
       126               3472.5  0.00075135601399402
       127               3472.6  -0.0050359257536353
       128               3472.7  0.000345840775021
       129               3472.8  -0.00086491186705561
       130               3472.9  0.0034683081151133
       131                 3473  -0.0038570350231923
       132               3473.1  0.0027934148959653
       133               3473.2  -0.0011111175478606
       134               3473.3  0.0022575554730367
       135               3473.4  0.0031409993865137
       136               3473.5  0.0017216960501081
       137               3473.6  -0.0027534542657014
       138               3473.7  -0.0022233879176152
       139               3473.8  -0.0015108397119912
       140               3473.9  0.0028310698824414
       141                 3474  -0.0024985589726326
       142               3474.1  -0.0018700103522244
       143               3474.2  -0.0011719448337066
       144               3474.3  -0.0010995313981757
       145               3474.4  -0.0020785610465534
       146               3474.5  -0.0042538606499015
       147               3474.6  -0.0042046195137405
       148               3474.7  0.0065386377816234
       149               3474.8  -0.0065826767365752
       150               3474.9  -0.0036397947165995
       151                 3475  0.0030772755632466
       152               3475.1  0.0012466639130255
       153               3475.2  -0.0040047584316752
       154               3475.3  0.0014088700086147
       155               3475.4  -0.0022291809924576
       156               3475.5  -0.00019001864790753
       157               3475.6  0.0032742401078906
       158               3475.7  0.0010120443819054
       159               3475.8  0.0006181152926173
       160               3475.9  -0.0022118017679302
       161                 3476  0.0037521687823946
       162               3476.1  -0.001116910622703
       163               3476.2  0.0052786440033859
       164               3476.3  -0.00010312252527042
       165               3476.4  -0.0008040845812095
       166               3476.5  0.001915764057331
       167               3476.6  0.00047908149639802
       168               3476.7  -0.0012559444189223
       169               3476.8  -0.0052531660602278
       170               3476.9  -0.001620908133998
       171                 3477  -0.00028270784538701
       172               3477.1  0.005524849684191
       173               3477.2  -0.0024985589726325
       174               3477.3  -0.0023740078635193
       175               3477.4  0.0065357412442023
       176               3477.5  -0.0034196578725855
       177               3477.6  -0.0013428405415593
       178               3477.7  -0.0018555276651181
       179               3477.8  0.00017204852974707
       180               3477.9  -0.0038309661864009
       181                 3478  -0.0013080820925045
       182               3478.1  0.010000000000001
       183               3478.2  0.0059969852838525
       184               3478.3  0.0022025212620335
       185               3478.4  0.002344451595674
       186               3478.5  -0.0021422848698204
       187               3478.6  0.0041692701710527
       188               3478.7  0.0017130064378446
       189               3478.8  0.0039665125515662
       190               3478.9  0.0073438751847272
       191                 3479  -0.0033153825254209
       192               3479.1  0.00055728800677152
       193               3479.2  0.004676164219769
       194               3479.3  0.00034294423760008
       195               3479.4  0.0071613933271894
       196               3479.5  -0.0072633630305654
       197               3479.6  0.0020924528400266
       198               3479.7  0.005510366997085
       199               3479.8  0.0021301078265027
       200               3479.9  0.0039172714154052
       201                 3480  -0.0033327617499483
       202               3480.1  0.0010931474297002
       203               3480.2  0.0018491436966428
       204               3480.3  0.00025315157754182
       205               3480.4  0.0046761642197691
       206               3480.5  0.00034294423760015
       207               3480.6  0.0071613933271895
       208               3480.7  -0.0072633630305653
       209               3480.8  0.0020924528400267
       210               3480.9  0.005510366997085
       211                 3481  0.0021301078265027
       212               3481.1  0.0039172714154053
       213               3481.2  -0.0033327617499482
       214               3481.3  0.0010931474297003
       215               3481.4  0.0018491436966429
       216               3481.5  0.0002531515775419
       217               3481.6  -0.0039728965200413
       218               3481.7  -0.0023421459518855
       219               3481.8  0.0010323201438544
       220               3481.9  0.00016046238006238
       221                 3482  0.00167824798879
       222               3482.1  -0.0017860107670081
       223               3482.2  -0.0038888969348254
       224               3482.3  -0.00216545716919
       225               3482.4  -0.0013660128409289
       226               3482.5  -0.0027679369528071
       227               3482.6  -0.00023057017180441
       228               3482.7  -0.0032429690898897
       229               3482.8  0.00039508191118256
       230               3482.9  0.0024603130925238
       231                 3483  0.0011510781781251
       232               3483.1  0.00078321792562819
       233               3483.2  0.002917966005079
       234               3483.3  0.0065183620196753
       235               3483.4  -0.0018526311276965
       236               3483.5  0.00064997720425137
       237               3483.6  0.0026138295758493
       238               3483.7  0.00075425255141588
       239               3483.8  -0.00188449303933
       240               3483.9  0.0015942484035743
       241                 3484  -0.0013718059157713
       242               3484.1  0.00050225379576838
       243               3484.2  0.005985399134168
       244               3484.3  0.0017941094856396
       245               3484.4  0.0015247315054647
       246               3484.5  0.00074556293915224
       247               3484.6  0.0019997636425474
       248               3484.7  -0.0034167613351637
       249               3484.8  3.8807808370698E-5
       250               3484.9  0.0019128675199103
       251                 3485  0.0055422289087189
       252               3485.1  0.0069267737960697
       253               3485.2  -0.00016394981111578
       254               3485.3  -0.00050574122682161
       255               3485.4  0.0025269334532124
       256               3485.5  0.0010410097561184
       257               3485.6  0.0034654115776928
       258               3485.7  0.0018983848328042
       259               3485.8  -0.0050475119033195
       260               3485.9  0.0011800435523377
       261                 3486  -0.0027997988644404
       262               3486.1  0.0027586564469113
       263               3486.2  -0.0049345469438912
       264               3486.3  0.0034885838770628
       265               3486.4  0.0041576840213683
       266               3486.5  0.006535741244203
       267               3486.6  0.00020970351622378
       268               3486.7  -0.00027981130796508
       269               3486.8  0.0019215571321742
       270               3486.9  -0.0028895915244986
       271                 3487  0.0024718992422091
       272               3487.1  -0.002194422543402
       273               3487.2  0.0035667903874362
       274               3487.3  -0.003054694157509
       275               3487.4  0.0012090089265502
       276               3487.5  0.0046124403965024
       277               3487.6  -0.0062206095589198
       278               3487.7  -0.0061887476472862
       279               3487.8  0.0026804499365381
       280               3487.9  0.0070802902793955
       281                 3488  0.0017245925875303
       282               3488.1  -0.006235092246026
       283               3488.2  0.0027470702972266
       284               3488.3  -0.00077801574441749
       285               3488.4  -0.0012443582692365
       286               3488.5  0.0040563052116252
       287               3488.6  -0.00090546339095184
       288               3488.7  0.0018404540843798
       289               3488.8  0.00035742692470704
       290               3488.9  0.0030714824884051
       291                 3489  -0.00035801781833821
       292               3489.1  0.0021880385749282
       293               3489.2  -0.0030112460961903
       294               3489.3  -0.0034486232467969
       295               3489.4  -0.0026346962314296
       296               3489.5  -0.00065925771014668
       297               3489.6  0.0025298299906341
       298               3489.7  -0.00086491186705441
       299               3489.8  -0.0023711113260971
       300               3489.9  0.00075135601399525
       301                 3490  -0.0050359257536341
       302               3490.1  0.00034584077502225
       303               3490.2  -0.00086491186705435
       304               3490.3  0.0034683081151146
       305               3490.4  -0.003857035023191
       306               3490.5  0.0027934148959666
       307               3490.6  0.0026804499365385
       308               3490.7  0.0070802902793958
       309               3490.8  0.0017245925875306
       310               3490.9  -0.0062350922460256
       311                 3491  0.0027470702972269
       312               3491.1  -0.00077801574441715
       313               3491.2  -0.0012443582692361
       314               3491.3  0.0040563052116256
       315               3491.4  -0.00090546339095149
       316               3491.5  0.0018404540843802
       317               3491.6  0.00035742692470739
       318               3491.7  0.0030714824884054
       319               3491.8  -0.00035801781833785
       320               3491.9  0.0021880385749285
       321                 3492  -0.0030112460961899
       322               3492.1  -0.0034486232467965
       323               3492.2  -0.0026346962314292
       324               3492.3  -0.00065925771014631
       325               3492.4  0.0025298299906344
       326               3492.5  -0.00086491186705403
       327               3492.6  -0.0023711113260967
       328               3492.7  0.00075135601399564
       329               3492.8  -0.0050359257536337
       330               3492.9  0.00034584077502264
       331                 3493  -0.00086491186705395
       332               3493.1  0.003468308115115
       333               3493.2  -0.0038570350231906
       334               3493.3  0.002793414895967
       335               3493.4  -0.0011111175478589
       336               3493.5  0.0022575554730384
       337               3493.6  0.0031409993865154
       338               3493.7  0.0017216960501098
       339               3493.8  -0.0027534542656996
       340               3493.9  -0.0022233879176134
       341                 3494  -0.0015108397119894
       342               3494.1  0.0028310698824432
       343               3494.2  -0.0024985589726308
       344               3494.3  -0.0018700103522226
       345               3494.4  -0.0011719448337047
       346               3494.5  -0.0010995313981738
       347               3494.6  -0.0020785610465515
       348               3494.7  -0.0042538606498997
       349               3494.8  -0.0042046195137386
       350               3494.9  0.0065386377816253
       351                 3495  -0.0065826767365733
       352               3495.1  -0.0036397947165976
       353               3495.2  0.0030772755632485
       354               3495.3  0.0012466639130274
       355               3495.4  -0.0040047584316733
       356               3495.5  0.00038059922407794
       357               3495.6  0.002689139548803
       358               3495.7  -0.0011111175478585
       359               3495.8  0.0022575554730389
       360               3495.9  0.0031409993865158
       361                 3496  0.0017216960501103
       362               3496.1  -0.0027534542656992
       363               3496.2  -0.002223387917613
       364               3496.3  -0.0015108397119889
       365               3496.4  0.0028310698824437
       366               3496.5  -0.0024985589726303
       367               3496.6  -0.0018700103522221
       368               3496.7  -0.0011633440463675
       369               3496.8  -0.0010681094117955
       370               3496.9  -0.0020079903221611
       371                 3497  -0.0041314502650455
       372               3497.1  -0.0040163114138004
       373               3497.2  0.0068068270014384
       374               3497.3  -0.0062206976419239
       375               3497.4  -0.0031756291903117
       376               3497.5  0.0036621710053878
       377               3497.6  0.0019592674689259
       378               3497.7  -0.0031520955011075
       379               3497.8  0.0013856083048897
       380               3497.9  0.0038587170701102
       381                 3498  0.0047881085926653
       382               3498.1  0.0028126115695551
       383               3498.2  0.0027360814255303
       384               3498.3  -0.0010611071503146
       385               3498.4  0.003947626290748
       386               3498.5  0.0045473668000969
       387               3498.6  -0.002943747803268
       388               3498.7  0.0024942711645531
       389               3498.8  0.0068334376844053
       390               3498.9  0.0047817225995813
       391                 3499  0.0014195972588198
       392               3499.1  0.0037450407837172
       393               3499.2  0.0075058809517901
       394               3499.3  0.0055505115818977
       395               3499.4  0.0054905647717084
       396               3499.5  0.0029883299468038
       397               3499.6  0.0092900589023612
       398               3499.7  0.0047687587839768
       399               3499.8  0.01152205829015
       400               3499.9  0.0065079469468397
       401                 3500  0.0061844950933994
       402               3500.1  0.0092916536634819
       403               3500.2  0.0082731919548014
       404               3500.3  0.0069454179886671
       405               3500.4  0.0033872861944016
       406               3500.5  0.0074465051422696
       407               3500.6  0.0092444190672431
       408               3500.7  0.01549841374572
       409               3500.8  0.0063822774893851
       410               3500.9  0.0064063826247496
       411                 3501  0.0061829868842581
       412               3501.1  0.012417509912743
       413               3501.2  0.010922900047647
       414               3501.3  0.010203323630609
       415               3501.4  0.014928962370225
       416               3501.5  0.012111414707856
       417               3501.6  0.018350661954775
       418               3501.7  0.012391837864124
       419               3501.8  0.016214266531662
       420               3501.9  0.018471697570221
       421                 3502  0.024590740206573
       422               3502.1  0.017518608401161
       423               3502.2  0.01731664413476
       424               3502.3  0.021197724897444
       425               3502.4  0.019630294909454
       426               3502.5  0.021379747343835
       427               3502.6  0.026347293163456
       428               3502.7  0.020824124950103
       429               3502.8  0.024594000103377
       430               3502.9  0.02215216061996
       431                 3503  0.023808568880924
       432               3503.1  0.023900383632964
       433               3503.2  0.028397530541845
       434               3503.3  0.031828020323435
       435               3503.4  0.031301457422259
       436               3503.5  0.025430749204462
       437               3503.6  0.032768566643977
       438               3503.7  0.029934408467506
       439               3503.8  0.036737498422221
       440               3503.9  0.030263780863294
       441                 3504  0.039942884502743
       442               3504.1  0.041904793243078
       443               3504.2  0.045612843630395
       444               3504.3  0.040654332426269
       445               3504.4  0.041645251131556
       446               3504.5  0.04529228100364
       447               3504.6  0.042044586600495
       448               3504.7  0.049012706399539
       449               3504.8  0.045996595237629
       450               3504.9  0.053452007196093
       451                 3505  0.048657219279096
       452               3505.1  0.054797035653664
       453               3505.2  0.060126468013074
       454               3505.3  0.051365153962197
       455               3505.4  0.053426636968098
       456               3505.5  0.064715839416322
       457               3505.6  0.072032879873936
       458               3505.7  0.069877918167083
       459               3505.8  0.065302480364579
       460               3505.9  0.075757824317186
       461                 3506  0.082404767028855
       462               3506.1  0.082904933207661
       463               3506.2  0.089753706102806
       464               3506.3  0.088765008651959
       465               3506.4  0.092851930722422
       466               3506.5  0.098016531389802
       467               3506.6  0.10435987192929
       468               3506.7  0.1119006638584
       469               3506.8  0.11280800228311
       470               3506.9  0.11552083300445
       471                 3507  0.12274585426686
       472               3507.1  0.12091122400742
       473               3507.2  0.13025498700547
       474               3507.3  0.13258446849932
       475               3507.4  0.14020598246371
       476               3507.5  0.13603307740616
       477               3507.6  0.1454807834258
       478               3507.7  0.14408844660541
       479               3507.8  0.14940437073642
       480               3507.9  0.15182148835936
       481                 3508  0.15139910286485
       482               3508.1  0.1472465457343
       483               3508.2  0.14703701082856
       484               3508.3  0.14558897075601
       485               3508.4  0.14662315646576
       486               3508.5  0.13684657515771
       487               3508.6  0.13196489132805
       488               3508.7  0.12649606845176
       489               3508.8  0.11920121215045
       490               3508.9  0.1104245443624
       491                 3509  0.099756169966806
       492               3509.1  0.091152597737316
       493               3509.2  0.09223538156716
       494               3509.3  0.069470723904917
       495               3509.4  0.0618352052834
       496               3509.5  0.058155400563246
       497               3509.6  0.045646663913025
       498               3509.7  0.029492116568324
       499               3509.8  0.022805599224076
       500               3509.9  0.013929764548801
       501                 3510  0.0034509288905856
       502               3510.1  -0.010543955287673
       503               3510.2  -0.021990293032366
       504               3510.3  -0.03706349659898
       505               3510.4  -0.04315951587872
       506               3510.5  -0.053459276886636
       507               3510.6  -0.071564856385748
       508               3510.7  -0.0769293451802
       509               3510.8  -0.082466132887171
       510               3510.9  -0.094417019333855
       511                 3511  -0.10197828892298
       512               3511.1  -0.11510447183995
       513               3511.2  -0.11710440302633
       514               3511.3  -0.1310513080954
       515               3511.4  -0.13291127464248
       516               3511.5  -0.13496916543161
       517               3511.6  -0.15019664105039
       518               3511.7  -0.15341635963519
       519               3511.8  -0.14664505441905
       520               3511.9  -0.14291970972061
       521                 3512  -0.14780053233774
       522               3512.1  -0.15438880024815
       523               3512.2  -0.14333454280633
       524               3512.3  -0.14425785975061
       525               3512.4  -0.14157037697157
       526               3512.5  -0.13262379625649
       527               3512.6  -0.13350751997064
       528               3512.7  -0.12654181782387
       529               3512.8  -0.12352059473467
       530               3512.9  -0.11606923521595
       531                 3513  -0.11431684063879
       532               3513.1  -0.10671617843491
       533               3513.2  -0.106784745091
       534               3513.3  -0.10206670389344
       535               3513.4  -0.096124070068032
       536               3513.5  -0.089098048146092
       537               3513.6  -0.080733472447082
       538               3513.7  -0.079399061022552
       539               3513.8  -0.07618212705649
       540               3513.9  -0.068656950302783
       541                 3514  -0.070421910944437
       542               3514.1  -0.061291712289491
       543               3514.2  -0.05917188788436
       544               3514.3  -0.052300922654115
       545               3514.4  -0.057368423143687
       546               3514.5  -0.048550729495174
       547               3514.6  -0.05046875079915
       548               3514.7  -0.045191670030648
       549               3514.8  -0.042475750239921
       550               3514.9  -0.042218445881432
       551                 3515  -0.04508201547049
       552               3515.1  -0.04300351952154
       553               3515.2  -0.040876748384874
       554               3515.3  -0.035104158493771
       555               3515.4  -0.039128038133954
       556               3515.5  -0.037179425630894
       557               3515.6  -0.035277308367969
       558               3515.7  -0.034047933335478
       559               3515.8  -0.033915483234088
       560               3515.9  -0.035023176634609
       561                 3516  -0.033948594542305
       562               3516.1  -0.028378691794779
       563               3516.2  -0.025124516106522
       564               3516.3  -0.023454531747131
       565               3516.4  -0.024700930483237
       566               3516.5  -0.024131029397978
       567               3516.6  -0.027335985458739
       568               3516.7  -0.021726535866983
       569               3516.8  -0.020619455417716
       570               3516.9  -0.027593154859232
       571                 3517  -0.021677026822538
       572               3517.1  -0.016897126196426
       573               3517.2  -0.01851063276858
       574               3517.3  -0.021470326836859
       575               3517.4  -0.018776002469666
       576               3517.5  -0.014647895424838
       577               3517.6  -0.016295647925788
       578               3517.7  -0.016030873801022
       579               3517.8  -0.018267761660485
       580               3517.9  -0.011691289391591
       581                 3518  -0.015984235374611
       582               3518.1  -0.0090210314718332
       583               3518.2  -0.013843785590657
       584               3518.3  -0.013994524825092
       585               3518.4  -0.010758965910096
       586               3518.5  -0.011663026430789
       587               3518.6  -0.012899381929136
       588               3518.7  -0.016406446468032
       589               3518.8  -0.012292676680501
       590               3518.9  -0.010481741698248
       591                 3519  -0.0042333362216014
       592               3519.1  -0.011801505115449
       593               3519.2  -0.011252964527481
       594               3519.3  -0.0019059722381476
       595               3519.4  -0.011454716912459
       596               3519.5  -0.008959154631883
       597               3519.6  -0.0090829989175061
       598               3519.7  -0.0066754299754499
       599               3519.8  -0.010307415145675
       600               3519.9  -0.0074225778176489
       601                 3520  0.0042382680866696
       602               3520.1  0.00057871464949482
       603               3520.2  -0.0028817037367153
       604               3520.3  -0.0023984427836817
       605               3520.4  -0.0065708148316711
       606               3520.5  4.5343698585482E-5
       607               3520.6  -0.0021161905838846
       608               3520.7  0.00042205783140557
       609               3520.8  0.0040740625064419
       610               3520.9  -0.0063207665320483
       611                 3521  -0.0021939938089391
       612               3521.1  0.0021685450037099
       613               3521.2  -0.001867452927437
       614               3521.3  0.00041965784765545
       615               3521.4  -0.00066767299454757
       616               3521.5  -0.00083591322735687
       617               3521.6  0.0014970569683473
       618               3521.7  0.0052743368604045
       619               3521.8  -0.0029226177773542
       620               3521.9  -0.00025856737701047
       621                 3522  0.0018539986952184
       622               3522.1  0.00013027507710307
       623               3522.2  -0.0023798096811425
       624               3522.3  0.0012080091293687
       625               3522.4  -0.0016577902693149
       626               3522.5  0.00030174954742907
       627               3522.6  0.0058554474541055
       628               3522.7  0.0017196301154566
       629               3522.8  0.0014920250628642
       630               3522.9  0.00073697366340291
       631                 3523  0.0019997636425464
       632               3523.1  -0.0034167613351647
       633               3523.2  3.8807808369718E-5
       634               3523.3  0.0019128675199093
       635               3523.4  0.0055422289087179
       636               3523.5  0.0069267737960687
       637               3523.6  -0.0001639498111168
       638               3523.7  -0.00050574122682263
       639               3523.8  0.0025269334532114
       640               3523.9  0.00087880366052813
       641                 3524  0.0019650051934916
       642               3524.1  0.00049935725834623
       643               3524.2  -0.0024724901358418
       644               3524.3  0.0040418225245177
       645               3524.4  -0.0010068422006964
       646               3524.5  0.0022343831736665
       647               3524.6  -0.0009141530032169
       648               3524.7  0.0020953493774472
       649               3524.8  0.0036247211358598
       650               3524.9  -0.0011864275208131
       651                 3525  -0.0009633941393779
       652               3525.1  -0.0046043416778714
       653               3525.2  0.00027632387691107
       654               3525.3  0.003381411992476
       655               3525.4  0.0043865104776448
       656               3525.5  -0.0029938668716643
       657               3525.6  -0.0044044805958062
       658               3525.7  0.0038419614424525
       659               3525.8  -0.0041264130033675
       660               3525.9  0.0038274787553463
       661                 3526  0.0013914907840869
       662               3526.1  -0.0025651793333214
       663               3526.2  0.0043952000899085
       664               3526.3  0.0023183827588824
       665               3526.4  -0.0011690482962857
       666               3526.5  -0.0064523325526199
       667               3526.6  -0.0014500124261455
       668               3526.7  0.0020345220916013
       669               3526.8  -0.004071378792364
       670               3526.9  -0.004537721317183
       671                 3527  -0.005261855672492
       672               3527.1  0.00046170227187016
       673               3527.2  -0.0015803566101012
       674               3527.3  -0.0028316607760751
       675               3527.4  0.0013248704233985
       676               3527.5  -0.0020727679717113
       677               3527.6  0.0035754799996988
       678               3527.7  -0.0029851772594006
       679               3527.8  0.00019522082911646
       680               3527.9  0.0018288679346935
       681                 3528  0.0072830478988807
       682               3528.1  -0.00047967239003151
       683               3528.2  -0.0014123574396695
       684               3528.3  0.0017332821997927
       685               3528.4  -0.00060712003656589
       686               3528.5  0.00033135808791454
       687               3528.6  0.0044907858248093
       688               3528.7  -0.0018758034270672
       689               3528.8  0.0010149409193262
       690               3528.9  -0.0023421459518862
       691                 3529  -0.0015890462223649
       692               3529.1  -0.0024840762855268
       693               3529.2  0.0010410097561173
       694               3529.3  0.0034654115776918
       695               3529.4  0.0018983848328032
       696               3529.5  -0.0050475119033205
       697               3529.6  0.0011800435523367
       698               3529.7  -0.0027997988644415
       699               3529.8  0.0027586564469102
       700               3529.9  -0.0049345469438923
       701                 3530  0.0034885838770617
       702               3530.1  0.0041576840213672
       703               3530.2  0.0065357412442018
       704               3530.3  0.00020970351622264
       705               3530.4  -0.00027981130796623
       706               3530.5  0.0019215571321731
       707               3530.6  -0.0028895915244998
       708               3530.7  0.0024718992422079
       709               3530.8  -0.0021944225434032
       710               3530.9  0.003566790387435
       711                 3531  -0.0030546941575102
       712               3531.1  0.001209008926549
       713               3531.2  0.0046124403965012
       714               3531.3  -0.0062206095589211
       715               3531.4  -0.0018526311276973
       716               3531.5  0.0006499772042505
       717               3531.6  0.0026138295758484
       718               3531.7  0.00075425255141499
       719               3531.8  -0.0018844930393309
       720               3531.9  0.0015942484035734
       721                 3532  -0.0013718059157722
       722               3532.1  0.00050225379576746
       723               3532.2  0.005985399134167
       724               3532.3  0.0017941094856387
       725               3532.4  0.0015247315054637
       726               3532.5  0.00074556293915128
       727               3532.6  0.0019997636425464
       728               3532.7  -0.0034167613351647
       729               3532.8  3.8807808369718E-5
       730               3532.9  0.0019128675199093
       731                 3533  0.0055422289087179
       732               3533.1  0.0069267737960687
       733               3533.2  -0.0001639498111168
       734               3533.3  -0.00050574122682263
       735               3533.4  0.0025269334532114
       736               3533.5  0.00087880366052813
       737               3533.6  0.0019650051934916
       738               3533.7  0.00049935725834623
       739               3533.8  -0.0024724901358418
       740               3533.9  0.0040418225245177
       741                 3534  -0.0010068422006964
       742               3534.1  0.0022343831736665
       743               3534.2  -0.0009141530032169
       744               3534.3  0.0020953493774472
       745               3534.4  0.0036247211358598
       746               3534.5  -0.0011864275208131
       747               3534.6  -0.0009633941393779
       748               3534.7  -0.0046043416778714
       749               3534.8  0.00027632387691107
       750               3534.9  0.003381411992476
       751                 3535  0.0043865104776448
       752               3535.1  -0.0029938668716643
       753               3535.2  -0.0044044805958062
       754               3535.3  0.0038419614424525
       755               3535.4  -0.0041264130033675
       756               3535.5  0.0038274787553463
       757               3535.6  0.0013914907840869
       758               3535.7  -0.0025651793333214
       759               3535.8  0.0043952000899085
       760               3535.9  0.0047051295939808
       761                 3536  0.0020287290167588
       762               3536.1  -0.0001726394233805
       763               3536.2  -0.00038698319255196
       764               3536.3  0.0019592121186491
       765               3536.4  0.0045342338861278
       766               3536.5  0.010007710510
       767               3536.6  0.005996985283852
       768               3536.7  0.0022025212620329
       769               3536.8  0.0023444515956735
       770               3536.9  -0.0021422848698209
       771                 3537  0.0041692701710521
       772               3537.1  0.0017130064378441
       773               3537.2  0.0039665125515656
       774               3537.3  0.0073438751847267
       775               3537.4  -0.0033153825254215
       776               3537.5  0.00055728800677095
       777               3537.6  0.0046761642197684
       778               3537.7  0.00034294423759949
       779               3537.8  0.0071613933271888
       780               3537.9  -0.007263363030566
       781                 3538  0.002092452840026
       782               3538.1  0.0055103669970843
       783               3538.2  0.002130107826502
       784               3538.3  0.0039172714154046
       785               3538.4  -0.0033327617499489
       786               3538.5  0.0010931474296996
       787               3538.6  0.0018491436966422
       788               3538.7  0.00025315157754117
       789               3538.8  -0.003972896520042
       790               3538.9  -0.0023421459518862
       791                 3539  0.0010323201438536
       792               3539.1  0.00016046238006163
       793               3539.2  0.0016782479887892
       794               3539.3  -0.0017860107670089
       795               3539.4  -0.0038888969348262
       796               3539.5  -0.0021654571691908
       797               3539.6  -0.0013660128409297
       798               3539.7  -0.0027679369528079
       799               3539.8  -0.00023057017180522
       800               3539.9  -0.0032429690898906
       801                 3540  0.00039508191118173
       802               3540.1  0.0024603130925229
       803               3540.2  0.0011510781781243
       804               3540.3  0.00078321792562735
       805               3540.4  0.0029179660050782
       806               3540.5  0.0065183620196744
       807               3540.6  -0.0018526311276973
       808               3540.7  0.0006499772042505
       809               3540.8  0.0026138295758484
       810               3540.9  0.00075425255141499
       811                 3541  -0.0018844930393309
       812               3541.1  0.0015942484035734
       813               3541.2  -0.0013718059157722
       814               3541.3  0.00050225379576746
       815               3541.4  0.005985399134167
       816               3541.5  0.0017941094856387
       817               3541.6  -0.00080408458120993
       818               3541.7  0.0019157640573306
       819               3541.8  0.00047908149639758
       820               3541.9  -0.0012559444189227
       821                 3542  -0.0052531660602283
       822               3542.1  -0.0016209081339985
       823               3542.2  -0.00028270784538747
       824               3542.3  0.0055248496841905
       825               3542.4  -0.0024985589726329
       826               3542.5  -0.0023740078635198
       827               3542.6  0.0065357412442018
       828               3542.7  -0.003419657872586
       829               3542.8  -0.0013428405415598
       830               3542.9  -0.0018555276651186
       831                 3543  0.00017204852974657
       832               3543.1  -0.0038309661864015
       833               3543.2  -0.001308082092505
       834               3543.3  0.010003033631
       835               3543.4  0.005996985283852
       836               3543.5  0.0022025212620329
       837               3543.6  0.0023444515956735
       838               3543.7  -0.0021422848698209
       839               3543.8  0.0041692701710521
       840               3543.9  0.0017130064378441
       841                 3544  0.0039665125515656
       842               3544.1  0.0073438751847267
       843               3544.2  -0.0033153825254215
       844               3544.3  0.00055728800677095
       845               3544.4  0.0046761642197684
       846               3544.5  0.00034294423759949
       847               3544.6  0.0071613933271888
       848               3544.7  -0.007263363030566
       849               3544.8  0.002092452840026
       850               3544.9  0.0055103669970843
       851                 3545  0.002130107826502
       852               3545.1  0.0039172714154046
       853               3545.2  -0.0033327617499489
       854               3545.3  0.0010931474296996
       855               3545.4  0.0018491436966422
       856               3545.5  0.00025315157754117
       857               3545.6  -0.003972896520042
       858               3545.7  -0.0023421459518862
       859               3545.8  0.0010323201438536
       860               3545.9  0.00016046238006163
       861                 3546  0.0016782479887892
       862               3546.1  -0.0017860107670089
       863               3546.2  -0.0038888969348262
       864               3546.3  -0.0021654571691908
       865               3546.4  -0.0013660128409297
       866               3546.5  -0.0027679369528079
       867               3546.6  -0.00023057017180522
       868               3546.7  -0.0042538606499019
       869               3546.8  -0.0042046195137409
       870               3546.9  0.0065386377816231
       871                 3547  -0.0065826767365755
       872               3547.1  -0.0036397947165999
       873               3547.2  0.0030772755632462
       874               3547.3  0.0012466639130251
       875               3547.4  -0.0040047584316756
       876               3547.5  0.00038059922407556
       877               3547.6  0.0026891395488006
       878               3547.7  0.0034509288905856
       879               3547.8  0.0012872154369224
       880               3547.9  0.0010207339941687
       881                 3548  -0.0029880737968218
       882               3548.1  0.0018085921727449
       883               3548.2  0.0021735558878206
       884               3548.3  -0.0055515094146156
       885               3548.4  -0.0003580178183396
       886               3548.5  0.003726099945603
       887               3548.6  0.0014088700086143
       888               3548.7  -0.002229180992458
       889               3548.8  -0.00019001864790792
       890               3548.9  0.0032742401078902
       891                 3549  0.001012044381905
       892               3549.1  0.0006181152926169
       893               3549.2  -0.0022118017679306
       894               3549.3  0.0037521687823942
       895               3549.4  -0.0011169106227034
       896               3549.5  0.0052786440033855
       897               3549.6  -0.00010312252527084
       898               3549.7  -0.00080408458120993
       899               3549.8  0.0019157640573306
       900               3549.9  0.00047908149639758
       901                 3550  -0.0012559444189227
       902               3550.1  -0.0052531660602283
       903               3550.2  -0.0016209081339985
       904               3550.3  -0.00028270784538747
       905               3550.4  0.0055248496841905
       906               3550.5  -0.0024985589726329
       907               3550.6  -0.0023740078635198
       908               3550.7  0.0065357412442018
       909               3550.8  -0.003419657872586
       910               3550.9  -0.0013428405415598
       911                 3551  -0.0018555276651186
       912               3551.1  0.00017204852974657
       913               3551.2  -0.0038309661864015
       914               3551.3  -0.001308082092505
       915               3551.4  0.010009664111
       916               3551.5  0.005996985283852
       917               3551.6  0.0022025212620329
       918               3551.7  0.0023444515956735
       919               3551.8  -0.0022118017679306
       920               3551.9  0.0037521687823942
       921                 3552  -0.0011169106227034
       922               3552.1  0.0052786440033855
       923               3552.2  -0.00010312252527084
       924               3552.3  -0.00080408458120993
       925               3552.4  0.0019157640573306
       926               3552.5  0.00047908149639758
       927               3552.6  -0.0012559444189227
       928               3552.7  -0.0052531660602283
       929               3552.8  -0.0016209081339985
       930               3552.9  -0.00028270784538747
       931                 3553  0.0055248496841905
       932               3553.1  -0.0024985589726329
       933               3553.2  -0.0023740078635198
       934               3553.3  0.0065357412442018
       935               3553.4  -0.003419657872586
       936               3553.5  -0.0013428405415598
       937               3553.6  -0.0018555276651186
       938               3553.7  0.00017204852974657
       939               3553.8  -0.0038309661864015
       940               3553.9  -0.001308082092505
       941                 3554  0.010005565324
       942               3554.1  0.005996985283852
       943               3554.2  0.0022025212620329
       944               3554.3  0.0023444515956735
       945               3554.4  -0.0021422848698209
       946               3554.5  0.0041692701710521
       947               3554.6  0.0017130064378441
       948               3554.7  0.0039665125515656
       949               3554.8  0.0073438751847267
       950               3554.9  -0.0033153825254215
       951                 3555  0.00055728800677095
       952               3555.1  0.0046761642197684
       953               3555.2  0.00034294423759949
       954               3555.3  0.0071613933271888
       955               3555.4  -0.007263363030566
       956               3555.5  0.002092452840026
       957               3555.6  0.0055103669970843
       958               3555.7  0.002130107826502
       959               3555.8  0.0039172714154046
       960               3555.9  -0.0033327617499489
       961                 3556  0.0010931474296996
       962               3556.1  0.0018491436966422
       963               3556.2  0.00025315157754117
       964               3556.3  -0.003972896520042
       965               3556.4  -0.0023421459518862
       966               3556.5  0.0010323201438536
       967               3556.6  0.00016046238006163
       968               3556.7  0.0016782479887892
       969               3556.8  -0.0017860107670089
       970               3556.9  0.00035742692470567
       971                 3557  0.0030714824884037
       972               3557.1  -0.0003580178183396
       973               3557.2  0.0021880385749268
       974               3557.3  -0.0030112460961917
       975               3557.4  -0.0034486232467983
       976               3557.5  -0.002634696231431
       977               3557.6  -0.00065925771014814
       978               3557.7  0.0025298299906326
       979               3557.8  -0.00086491186705589
       980               3557.9  -0.0023711113260986
       981                 3558  0.00075135601399375
       982               3558.1  -0.0050359257536356
       983               3558.2  0.00034584077502073
       984               3558.3  -0.00086491186705589
       985               3558.4  0.003468308115113
       986               3558.5  -0.0038570350231926
       987               3558.6  0.0027934148959651
       988               3558.7  -0.0011111175478609
       989               3558.8  0.0022575554730364
       990               3558.9  0.0031409993865134
       991                 3559  0.0017216960501078
       992               3559.1  -0.0027534542657017
       993               3559.2  -0.0022233879176155
       994               3559.3  -0.0015108397119915
       995               3559.4  0.0028310698824411
       996               3559.5  -0.0024985589726329
       997               3559.6  -0.0018700103522247
       998               3559.7  -0.0011719448337069
       999               3559.8  -0.001099531398176
      1000               3559.9  -0.0020785610465537
      1001                 3560  -0.0042538606499019
