# Supplementary material for: Controllable surface carrier type of metal oxide nanocrystals for multifunctional photocatalysis
Source: iScience. 2025 Jan 4;28(2):111750. doi: 10.1016/j.isci.2025.111750 (PMC11787535; doi:10.1016/j.isci.2025.111750)
Supplement: Data S1. Raw data of relevant figures, related to the main manuscript and supplemental information [file mmc2.zip › Data/ESR/Copper vacancy/A1 g]

    index          Field [g-factor]         Intensity []

         1        1.9669802633343  -0.0042538606499019
         2        1.9670355171409  -0.0020785610465537
         3        1.9670907740519  -0.001099531398176
         4        1.9671460340675  -0.0011719448337069
         5        1.9672012971879  -0.0018700103522247
         6        1.9672565634134  -0.0024985589726329
         7        1.9673118327443  0.0028310698824411
         8        1.9673671051808  -0.0015108397119915
         9        1.9674223807232  -0.0022233879176155
        10        1.9674776593718  -0.0027534542657017
        11        1.9675329411267  0.0017216960501078
        12        1.9675882259884  0.0031409993865134
        13         1.967643513957  0.0022575554730364
        14        1.9676988050327  -0.0011111175478609
        15         1.967754099216  0.0027934148959651
        16         1.967809396507  -0.0038570350231926
        17        1.9678646969059  0.003468308115113
        18        1.9679200004131  -0.00086491186705589
        19        1.9679753070288  0.00034584077502073
        20        1.9680306167533  -0.0050359257536356
        21        1.9680859295868  0.00075135601399375
        22        1.9681412455297  -0.0023711113260986
        23         1.968196564582  -0.00086491186705589
        24        1.9682518867442  0.0025298299906326
        25        1.9683072120165  -0.00065925771014814
        26        1.9683625403992  -0.002634696231431
        27        1.9684178718924  -0.0034486232467983
        28        1.9684732064965  -0.0030112460961917
        29        1.9685285442117  0.0021880385749268
        30        1.9685838850384  -0.0003580178183396
        31        1.9686392289767  0.0030714824884037
        32        1.9686945760269  0.00035742692470567
        33        1.9687499261893  -0.0017860107670089
        34        1.9688052794641  0.0016782479887892
        35        1.9688606358517  0.00016046238006163
        36        1.9689159953522  0.0010323201438536
        37        1.9689713579659  -0.0023421459518862
        38        1.9690267236932  -0.003972896520042
        39        1.9690820925342  0.00025315157754117
        40        1.9691374644892  0.0018491436966422
        41        1.9691928395585  0.0010931474296996
        42        1.9692482177423  -0.0033327617499489
        43         1.969303599041  0.0039172714154046
        44        1.9693589834547  0.002130107826502
        45        1.9694143709838  0.0055103669970843
        46        1.9694697616285  0.002092452840026
        47         1.969525155389  -0.007263363030566
        48        1.9695805522656  0.0071613933271888
        49        1.9696359522587  0.00034294423759949
        50        1.9696913553683  0.0046761642197684
        51        1.9697467615949  0.00055728800677095
        52        1.9698021709387  -0.0033153825254215
        53        1.9698575833999  0.0073438751847267
        54        1.9699129989788  0.0039665125515656
        55        1.9699684176757  0.0017130064378441
        56        1.9700238394908  0.0041692701710521
        57        1.9700792644244  -0.0021422848698209
        58        1.9701346924767  0.0023444515956735
        59        1.9701901236481  0.0022025212620329
        60        1.9702455579387  0.005996985283852
        61        1.9703009953489  0.010005565324
        62        1.9703564358789  -0.001308082092505
        63         1.970411879529  -0.0038309661864015
        64        1.9704673262994  0.00017204852974657
        65        1.9705227761903  -0.0018555276651186
        66        1.9705782292022  -0.0013428405415598
        67        1.9706336853352  -0.003419657872586
        68        1.9706891445895  0.0065357412442018
        69        1.9707446069656  -0.0023740078635198
        70        1.9708000724635  -0.0024985589726329
        71        1.9708555410836  0.0055248496841905
        72        1.9709110128261  -0.00028270784538747
        73        1.9709664876914  -0.0016209081339985
        74        1.9710219656796  -0.0052531660602283
        75        1.9710774467911  -0.0012559444189227
        76         1.971132931026  0.00047908149639758
        77        1.9711884183848  0.0019157640573306
        78        1.9712439088675  -0.00080408458120993
        79        1.9712994024745  -0.00010312252527084
        80        1.9713548992061  0.0052786440033855
        81        1.9714103990625  -0.0011169106227034
        82         1.971465902044  0.0037521687823942
        83        1.9715214081508  -0.0022118017679306
        84        1.9715769173832  0.0023444515956735
        85        1.9716324297415  0.0022025212620329
        86         1.971687945226  0.005996985283852
        87        1.9717434638368  0.010009664111
        88        1.9717989855743  -0.001308082092505
        89        1.9718545104387  -0.0038309661864015
        90        1.9719100384303  0.00017204852974657
        91        1.9719655695494  -0.0018555276651186
        92        1.9720211037962  -0.0013428405415598
        93         1.972076641171  -0.003419657872586
        94         1.972132181674  0.0065357412442018
        95        1.9721877253056  -0.0023740078635198
        96        1.9722432720659  -0.0024985589726329
        97        1.9722988219553  0.0055248496841905
        98        1.9723543749739  -0.00028270784538747
        99        1.9724099311222  -0.0016209081339985
       100        1.9724654904003  -0.0052531660602283
       101        1.9725210528085  -0.0012559444189227
       102         1.972576618347  0.00047908149639758
       103        1.9726321870162  0.0019157640573306
       104        1.9726877588162  -0.00080408458120993
       105        1.9727433337475  -0.00010312252527084
       106        1.9727989118101  0.0052786440033855
       107        1.9728544930045  -0.0011169106227034
       108        1.9729100773307  0.0037521687823942
       109        1.9729656647892  -0.0022118017679306
       110        1.9730212553802  0.0006181152926169
       111         1.973076849104  0.001012044381905
       112        1.9731324459607  0.0032742401078902
       113        1.9731880459507  -0.00019001864790792
       114        1.9732436490743  -0.002229180992458
       115        1.9732992553317  0.0014088700086143
       116        1.9733548647231  0.003726099945603
       117        1.9734104772489  -0.0003580178183396
       118        1.9734660929093  -0.0055515094146156
       119        1.9735217117045  0.0021735558878206
       120        1.9735773336349  0.0018085921727449
       121        1.9736329587007  -0.0029880737968218
       122        1.9736885869021  0.0010207339941687
       123        1.9737442182395  0.0012872154369224
       124         1.973799852713  0.0034509288905856
       125         1.973855490323  0.0026891395488006
       126        1.9739111310698  0.00038059922407556
       127        1.9739667749535  -0.0040047584316756
       128        1.9740224219745  0.0012466639130251
       129         1.974078072133  0.0030772755632462
       130        1.9741337254292  -0.0036397947165999
       131        1.9741893818635  -0.0065826767365755
       132        1.9742450414362  0.0065386377816231
       133        1.9743007041474  -0.0042046195137409
       134        1.9743563699975  -0.0042538606499019
       135        1.9744120389866  -0.00023057017180522
       136        1.9744677111152  -0.0027679369528079
       137        1.9745233863834  -0.0013660128409297
       138        1.9745790647915  -0.0021654571691908
       139        1.9746347463397  -0.0038888969348262
       140        1.9746904310285  -0.0017860107670089
       141        1.9747461188579  0.0016782479887892
       142        1.9748018098283  0.00016046238006163
       143        1.9748575039399  0.0010323201438536
       144         1.974913201193  -0.0023421459518862
       145        1.9749689015879  -0.003972896520042
       146        1.9750246051248  0.00025315157754117
       147         1.975080311804  0.0018491436966422
       148        1.9751360216258  0.0010931474296996
       149        1.9751917345904  -0.0033327617499489
       150        1.9752474506981  0.0039172714154046
       151        1.9753031699492  0.002130107826502
       152        1.9753588923439  0.0055103669970843
       153        1.9754146178825  0.002092452840026
       154        1.9754703465653  -0.007263363030566
       155        1.9755260783925  0.0071613933271888
       156        1.9755818133644  0.00034294423759949
       157        1.9756375514812  0.0046761642197684
       158        1.9756932927433  0.00055728800677095
       159        1.9757490371508  -0.0033153825254215
       160        1.9758047847042  0.0073438751847267
       161        1.9758605354035  0.0039665125515656
       162        1.9759162892491  0.0017130064378441
       163        1.9759720462413  0.0041692701710521
       164        1.9760278063803  -0.0021422848698209
       165        1.9760835696664  0.0023444515956735
       166        1.9761393360999  0.0022025212620329
       167         1.976195105681  0.005996985283852
       168          1.97625087841  0.010003033631
       169        1.9763066542871  -0.001308082092505
       170        1.9763624333126  -0.0038309661864015
       171        1.9764182154869  0.00017204852974657
       172        1.9764740008101  -0.0018555276651186
       173        1.9765297892825  -0.0013428405415598
       174        1.9765855809044  -0.003419657872586
       175        1.9766413756761  0.0065357412442018
       176        1.9766971735977  -0.0023740078635198
       177        1.9767529746697  -0.0024985589726329
       178        1.9768087788922  0.0055248496841905
       179        1.9768645862656  -0.00028270784538747
       180          1.97692039679  -0.0016209081339985
       181        1.9769762104658  -0.0052531660602283
       182        1.9770320272933  -0.0012559444189227
       183        1.9770878472726  0.00047908149639758
       184         1.977143670404  0.0019157640573306
       185        1.9771994966879  -0.00080408458120993
       186        1.9772553261245  0.0017941094856387
       187        1.9773111587141  0.005985399134167
       188        1.9773669944568  0.00050225379576746
       189        1.9774228333531  -0.0013718059157722
       190        1.9774786754031  0.0015942484035734
       191        1.9775345206072  -0.0018844930393309
       192        1.9775903689655  0.00075425255141499
       193        1.9776462204784  0.0026138295758484
       194        1.9777020751462  0.0006499772042505
       195         1.977757932969  -0.0018526311276973
       196        1.9778137939472  0.0065183620196744
       197         1.977869658081  0.0029179660050782
       198        1.9779255253707  0.00078321792562735
       199        1.9779813958166  0.0011510781781243
       200        1.9780372694189  0.0024603130925229
       201         1.978093146178  0.00039508191118173
       202         1.978149026094  -0.0032429690898906
       203        1.9782049091672  -0.00023057017180522
       204        1.9782607953979  -0.0027679369528079
       205        1.9783166847864  -0.0013660128409297
       206         1.978372577333  -0.0021654571691908
       207        1.9784284730378  -0.0038888969348262
       208        1.9784843719012  -0.0017860107670089
       209        1.9785402739235  0.0016782479887892
       210        1.9785961791049  0.00016046238006163
       211        1.9786520874456  0.0010323201438536
       212         1.978707998946  -0.0023421459518862
       213        1.9787639136063  -0.003972896520042
       214        1.9788198314268  0.00025315157754117
       215        1.9788757524077  0.0018491436966422
       216        1.9789316765494  0.0010931474296996
       217         1.978987603852  -0.0033327617499489
       218        1.9790435343159  0.0039172714154046
       219        1.9790994679413  0.002130107826502
       220        1.9791554047285  0.0055103669970843
       221        1.9792113446778  0.002092452840026
       222        1.9792672877894  -0.007263363030566
       223        1.9793232340635  0.0071613933271888
       224        1.9793791835006  0.00034294423759949
       225        1.9794351361007  0.0046761642197684
       226        1.9794910918643  0.00055728800677095
       227        1.9795470507915  -0.0033153825254215
       228        1.9796030128827  0.0073438751847267
       229        1.9796589781381  0.0039665125515656
       230        1.9797149465579  0.0017130064378441
       231        1.9797709181425  0.0041692701710521
       232        1.9798268928921  -0.0021422848698209
       233        1.9798828708069  0.0023444515956735
       234        1.9799388518874  0.0022025212620329
       235        1.9799948361336  0.005996985283852
       236        1.9800508235459  0.010007710510
       237        1.9801068141245  0.0045342338861278
       238        1.9801628078698  0.0019592121186491
       239         1.980218804782  -0.00038698319255196
       240        1.9802748048613  -0.0001726394233805
       241         1.980330808108  0.0020287290167588
       242        1.9803868145225  0.0047051295939808
       243        1.9804428241049  0.0043952000899085
       244        1.9804988368555  -0.0025651793333214
       245        1.9805548527746  0.0013914907840869
       246        1.9806108718625  0.0038274787553463
       247        1.9806668941195  -0.0041264130033675
       248        1.9807229195457  0.0038419614424525
       249        1.9807789481415  -0.0044044805958062
       250        1.9808349799072  -0.0029938668716643
       251         1.980891014843  0.0043865104776448
       252        1.9809470529492  0.003381411992476
       253         1.981003094226  0.00027632387691107
       254        1.9810591386737  -0.0046043416778714
       255        1.9811151862926  -0.0009633941393779
       256         1.981171237083  -0.0011864275208131
       257        1.9812272910452  0.0036247211358598
       258        1.9812833481793  0.0020953493774472
       259        1.9813394084857  -0.0009141530032169
       260        1.9813954719646  0.0022343831736665
       261        1.9814515386163  -0.0010068422006964
       262        1.9815076084411  0.0040418225245177
       263        1.9815636814392  -0.0024724901358418
       264         1.981619757611  0.00049935725834623
       265        1.9816758369566  0.0019650051934916
       266        1.9817319194764  0.00087880366052813
       267        1.9817880051707  0.0025269334532114
       268        1.9818440940396  -0.00050574122682263
       269        1.9819001860834  -0.0001639498111168
       270        1.9819562813025  0.0069267737960687
       271        1.9820123796971  0.0055422289087179
       272        1.9820684812675  0.0019128675199093
       273        1.9821245860139  3.8807808369718E-5
       274        1.9821806939366  -0.0034167613351647
       275         1.982236805036  0.0019997636425464
       276        1.9822929193121  0.00074556293915128
       277        1.9823490367654  0.0015247315054637
       278         1.982405157396  0.0017941094856387
       279        1.9824612812043  0.005985399134167
       280        1.9825174081906  0.00050225379576746
       281         1.982573538355  -0.0013718059157722
       282         1.982629671698  0.0015942484035734
       283        1.9826858082196  -0.0018844930393309
       284        1.9827419479203  0.00075425255141499
       285        1.9827980908002  0.0026138295758484
       286        1.9828542368597  0.0006499772042505
       287         1.982910386099  -0.0018526311276973
       288        1.9829665385184  -0.0062206095589211
       289        1.9830226941181  0.0046124403965012
       290        1.9830788528985  0.001209008926549
       291        1.9831350148598  -0.0030546941575102
       292        1.9831911800023  0.003566790387435
       293        1.9832473483262  -0.0021944225434032
       294        1.9833035198318  0.0024718992422079
       295        1.9833596945193  -0.0028895915244998
       296        1.9834158723892  0.0019215571321731
       297        1.9834720534415  -0.00027981130796623
       298        1.9835282376767  0.00020970351622264
       299        1.9835844250949  0.0065357412442018
       300        1.9836406156964  0.0041576840213672
       301        1.9836968094816  0.0034885838770617
       302        1.9837530064506  -0.0049345469438923
       303        1.9838092066038  0.0027586564469102
       304        1.9838654099414  -0.0027997988644415
       305        1.9839216164636  0.0011800435523367
       306        1.9839778261708  -0.0050475119033205
       307        1.9840340390633  0.0018983848328032
       308        1.9840902551412  0.0034654115776918
       309         1.984146474405  0.0010410097561173
       310        1.9842026968547  -0.0024840762855268
       311        1.9842589224908  -0.0015890462223649
       312        1.9843151513134  -0.0023421459518862
       313        1.9843713833229  0.0010149409193262
       314        1.9844276185196  -0.0018758034270672
       315        1.9844838569036  0.0044907858248093
       316        1.9845400984753  0.00033135808791454
       317        1.9845963432349  -0.00060712003656589
       318        1.9846525911827  0.0017332821997927
       319         1.984708842319  -0.0014123574396695
       320        1.9847650966441  -0.00047967239003151
       321        1.9848213541582  0.0072830478988807
       322        1.9848776148615  0.0018288679346935
       323        1.9849338787545  0.00019522082911646
       324        1.9849901458372  -0.0029851772594006
       325        1.9850464161101  0.0035754799996988
       326        1.9851026895734  -0.0020727679717113
       327        1.9851589662272  0.0013248704233985
       328        1.9852152460721  -0.0028316607760751
       329        1.9852715291081  -0.0015803566101012
       330        1.9853278153355  0.00046170227187016
       331        1.9853841047547  -0.005261855672492
       332         1.985440397366  -0.004537721317183
       333        1.9854966931694  -0.004071378792364
       334        1.9855529921655  0.0020345220916013
       335        1.9856092943543  -0.0014500124261455
       336        1.9856655997363  -0.0064523325526199
       337        1.9857219083116  -0.0011690482962857
       338        1.9857782200805  0.0023183827588824
       339        1.9858345350434  0.0043952000899085
       340        1.9858908532004  -0.0025651793333214
       341        1.9859471745519  0.0013914907840869
       342        1.9860034990981  0.0038274787553463
       343        1.9860598268393  -0.0041264130033675
       344        1.9861161577758  0.0038419614424525
       345        1.9861724919078  -0.0044044805958062
       346        1.9862288292356  -0.0029938668716643
       347        1.9862851697595  0.0043865104776448
       348        1.9863415134797  0.003381411992476
       349        1.9863978603966  0.00027632387691107
       350        1.9864542105103  -0.0046043416778714
       351        1.9865105638213  -0.0009633941393779
       352        1.9865669203297  -0.0011864275208131
       353        1.9866232800357  0.0036247211358598
       354        1.9866796429398  0.0020953493774472
       355        1.9867360090422  -0.0009141530032169
       356         1.986792378343  0.0022343831736665
       357        1.9868487508427  -0.0010068422006964
       358        1.9869051265414  0.0040418225245177
       359        1.9869615054395  -0.0024724901358418
       360        1.9870178875372  0.00049935725834623
       361        1.9870742728348  0.0019650051934916
       362        1.9871306613326  0.00087880366052813
       363        1.9871870530308  0.0025269334532114
       364        1.9872434479297  -0.00050574122682263
       365        1.9872998460296  -0.0001639498111168
       366        1.9873562473308  0.0069267737960687
       367        1.9874126518335  0.0055422289087179
       368        1.9874690595379  0.0019128675199093
       369        1.9875254704445  3.8807808369718E-5
       370        1.9875818845534  -0.0034167613351647
       371        1.9876383018649  0.0019997636425464
       372        1.9876947223793  0.00073697366340291
       373        1.9877511460969  0.0014920250628642
       374        1.9878075730179  0.0017196301154566
       375        1.9878640031426  0.0058554474541055
       376        1.9879204364713  0.00030174954742907
       377        1.9879768730042  -0.0016577902693149
       378        1.9880333127417  0.0012080091293687
       379        1.9880897556839  -0.0023798096811425
       380        1.9881462018313  0.00013027507710307
       381         1.988202651184  0.0018539986952184
       382        1.9882591037423  -0.00025856737701047
       383        1.9883155595065  -0.0029226177773542
       384        1.9883720184769  0.0052743368604045
       385        1.9884284806537  0.0014970569683473
       386        1.9884849460372  -0.00083591322735687
       387        1.9885414146277  -0.00066767299454757
       388        1.9885978864255  0.00041965784765545
       389        1.9886543614308  -0.001867452927437
       390        1.9887108396439  0.0021685450037099
       391         1.988767321065  -0.0021939938089391
       392        1.9888238056946  -0.0063207665320483
       393        1.9888802935327  0.0040740625064419
       394        1.9889367845798  0.00042205783140557
       395         1.988993278836  -0.0021161905838846
       396        1.9890497763017  4.5343698585482E-5
       397         1.989106276977  -0.0065708148316711
       398        1.9891627808624  -0.0023984427836817
       399        1.9892192879581  -0.0028817037367153
       400        1.9892757982643  0.00057871464949482
       401        1.9893323117813  0.0042382680866696
       402        1.9893888285093  -0.0074225778176489
       403        1.9894453484488  -0.010307415145675
       404        1.9895018715999  -0.0066754299754499
       405        1.9895583979628  -0.0090829989175061
       406         1.989614927538  -0.008959154631883
       407        1.9896714603256  -0.011454716912459
       408         1.989727996326  -0.0019059722381476
       409        1.9897845355393  -0.011252964527481
       410         1.989841077966  -0.011801505115449
       411        1.9898976236061  -0.0042333362216014
       412        1.9899541724601  -0.010481741698248
       413        1.9900107245282  -0.012292676680501
       414        1.9900672798107  -0.016406446468032
       415        1.9901238383078  -0.012899381929136
       416        1.9901804000199  -0.011663026430789
       417        1.9902369649471  -0.010758965910096
       418        1.9902935330898  -0.013994524825092
       419        1.9903501044483  -0.013843785590657
       420        1.9904066790228  -0.0090210314718332
       421        1.9904632568135  -0.015984235374611
       422        1.9905198378209  -0.011691289391591
       423         1.990576422045  -0.018267761660485
       424        1.9906330094863  -0.016030873801022
       425         1.990689600145  -0.016295647925788
       426        1.9907461940213  -0.014647895424838
       427        1.9908027911156  -0.018776002469666
       428        1.9908593914281  -0.021470326836859
       429        1.9909159949591  -0.01851063276858
       430        1.9909726017088  -0.016897126196426
       431        1.9910292116776  -0.021677026822538
       432        1.9910858248656  -0.027593154859232
       433        1.9911424412733  -0.020619455417716
       434        1.9911990609008  -0.021726535866983
       435        1.9912556837485  -0.027335985458739
       436        1.9913123098166  -0.024131029397978
       437        1.9913689391053  -0.024700930483237
       438         1.991425571615  -0.023454531747131
       439         1.991482207346  -0.025124516106522
       440        1.9915388462985  -0.028378691794779
       441        1.9915954884727  -0.033948594542305
       442         1.991652133869  -0.035023176634609
       443        1.9917087824876  -0.033915483234088
       444        1.9917654343289  -0.034047933335478
       445         1.991822089393  -0.035277308367969
       446        1.9918787476803  -0.037179425630894
       447         1.991935409191  -0.039128038133954
       448        1.9919920739254  -0.035104158493771
       449        1.9920487418838  -0.040876748384874
       450        1.9921054130665  -0.04300351952154
       451        1.9921620874737  -0.04508201547049
       452        1.9922187651057  -0.042218445881432
       453        1.9922754459628  -0.042475750239921
       454        1.9923321300452  -0.045191670030648
       455        1.9923888173533  -0.05046875079915
       456        1.9924455078873  -0.048550729495174
       457        1.9925022016475  -0.057368423143687
       458        1.9925588986342  -0.052300922654115
       459        1.9926155988475  -0.05917188788436
       460        1.9926723022879  -0.061291712289491
       461        1.9927290089556  -0.070421910944437
       462        1.9927857188508  -0.068656950302783
       463        1.9928424319739  -0.07618212705649
       464        1.9928991483251  -0.079399061022552
       465        1.9929558679047  -0.080733472447082
       466         1.993012590713  -0.089098048146092
       467        1.9930693167502  -0.096124070068032
       468        1.9931260460166  -0.10206670389344
       469        1.9931827785125  -0.106784745091
       470        1.9932395142381  -0.10671617843491
       471        1.9932962531939  -0.11431684063879
       472        1.9933529953799  -0.11606923521595
       473        1.9934097407965  -0.12352059473467
       474         1.993466489444  -0.12654181782387
       475        1.9935232413227  -0.13350751997064
       476        1.9935799964327  -0.13262379625649
       477        1.9936367547745  -0.14157037697157
       478        1.9936935163483  -0.14425785975061
       479        1.9937502811543  -0.14333454280633
       480        1.9938070491928  -0.15438880024815
       481        1.9938638204641  -0.14780053233774
       482        1.9939205949685  -0.14291970972061
       483        1.9939773727063  -0.14664505441905
       484        1.9940341536777  -0.15341635963519
       485         1.994090937883  -0.15019664105039
       486        1.9941477253225  -0.13496916543161
       487        1.9942045159965  -0.13291127464248
       488        1.9942613099052  -0.1310513080954
       489        1.9943181070489  -0.11710440302633
       490        1.9943749074279  -0.11510447183995
       491        1.9944317110424  -0.10197828892298
       492        1.9944885178928  -0.094417019333855
       493        1.9945453279794  -0.082466132887171
       494        1.9946021413023  -0.0769293451802
       495        1.9946589578619  -0.071564856385748
       496        1.9947157776585  -0.053459276886636
       497        1.9947726006922  -0.04315951587872
       498        1.9948294269635  -0.03706349659898
       499        1.9948862564726  -0.021990293032366
       500        1.9949430892197  -0.010543955287673
       501        1.9949999252051  0.0034509288905856
       502        1.9950567644292  0.013929764548801
       503        1.9951136068921  0.022805599224076
       504        1.9951704525942  0.029492116568324
       505        1.9952273015358  0.045646663913025
       506        1.9952841537171  0.058155400563246
       507        1.9953410091383  0.0618352052834
       508        1.9953978677998  0.069470723904917
       509        1.9954547297019  0.09223538156716
       510        1.9955115948448  0.091152597737316
       511        1.9955684632288  0.099756169966806
       512        1.9956253348542  0.1104245443624
       513        1.9956822097213  0.11920121215045
       514        1.9957390878303  0.12649606845176
       515        1.9957959691814  0.13196489132805
       516        1.9958528537751  0.13684657515771
       517        1.9959097416116  0.14662315646576
       518         1.995966632691  0.14558897075601
       519        1.9960235270139  0.14703701082856
       520        1.9960804245803  0.1472465457343
       521        1.9961373253905  0.15139910286485
       522         1.996194229445  0.15182148835936
       523        1.9962511367438  0.14940437073642
       524        1.9963080472874  0.14408844660541
       525        1.9963649610759  0.1454807834258
       526        1.9964218781098  0.13603307740616
       527        1.9964787983891  0.14020598246371
       528        1.9965357219143  0.13258446849932
       529        1.9965926486856  0.13025498700547
       530        1.9966495787032  0.12091122400742
       531        1.9967065119675  0.12274585426686
       532        1.9967634484787  0.11552083300445
       533        1.9968203882371  0.11280800228311
       534         1.996877331243  0.1119006638584
       535        1.9969342774967  0.10435987192929
       536        1.9969912269984  0.098016531389802
       537        1.9970481797485  0.092851930722422
       538        1.9971051357471  0.088765008651959
       539        1.9971620949946  0.089753706102806
       540        1.9972190574912  0.082904933207661
       541        1.9972760232373  0.082404767028855
       542        1.9973329922331  0.075757824317186
       543        1.9973899644789  0.065302480364579
       544        1.9974469399749  0.069877918167083
       545        1.9975039187215  0.072032879873936
       546        1.9975609007189  0.064715839416322
       547        1.9976178859674  0.053426636968098
       548        1.9976748744672  0.051365153962197
       549        1.9977318662188  0.060126468013074
       550        1.9977888612222  0.054797035653664
       551        1.9978458594779  0.048657219279096
       552         1.997902860986  0.053452007196093
       553         1.997959865747  0.045996595237629
       554        1.9980168737609  0.049012706399539
       555        1.9980738850282  0.042044586600495
       556        1.9981308995492  0.04529228100364
       557        1.9981879173239  0.041645251131556
       558        1.9982449383529  0.040654332426269
       559        1.9983019626363  0.045612843630395
       560        1.9983589901744  0.041904793243078
       561        1.9984160209675  0.039942884502743
       562        1.9984730550158  0.030263780863294
       563        1.9985300923198  0.036737498422221
       564        1.9985871328795  0.029934408467506
       565        1.9986441766954  0.032768566643977
       566        1.9987012237677  0.025430749204462
       567        1.9987582740966  0.031301457422259
       568        1.9988153276825  0.031828020323435
       569        1.9988723845256  0.028397530541845
       570        1.9989294446262  0.023900383632964
       571        1.9989865079846  0.023808568880924
       572         1.999043574601  0.02215216061996
       573        1.9991006444758  0.024594000103377
       574        1.9991577176093  0.020824124950103
       575        1.9992147940016  0.026347293163456
       576        1.9992718736531  0.021379747343835
       577        1.9993289565641  0.019630294909454
       578        1.9993860427348  0.021197724897444
       579        1.9994431321655  0.01731664413476
       580        1.9995002248565  0.017518608401161
       581        1.9995573208081  0.024590740206573
       582        1.9996144200206  0.018471697570221
       583        1.9996715224941  0.016214266531662
       584        1.9997286282291  0.012391837864124
       585        1.9997857372258  0.018350661954775
       586        1.9998428494845  0.012111414707856
       587        1.9998999650054  0.014928962370225
       588        1.9999570837889  0.010203323630609
       589        2.0000142058351  0.010922900047647
       590        2.0000713311445  0.012417509912743
       591        2.0001284597172  0.0061829868842581
       592        2.0001855915536  0.0064063826247496
       593        2.0002427266539  0.0063822774893851
       594        2.0002998650184  0.01549841374572
       595        2.0003570066474  0.0092444190672431
       596        2.0004141515412  0.0074465051422696
       597           2.0004712997  0.0033872861944016
       598        2.0005284511242  0.0069454179886671
       599         2.000585605814  0.0082731919548014
       600        2.0006427637696  0.0092916536634819
       601        2.0006999249914  0.0061844950933994
       602        2.0007570894797  0.0065079469468397
       603        2.0008142572347  0.01152205829015
       604        2.0008714282567  0.0047687587839768
       605         2.000928602546  0.0092900589023612
       606        2.0009857801029  0.0029883299468038
       607        2.0010429609276  0.0054905647717084
       608        2.0011001450204  0.0055505115818977
       609        2.0011573323817  0.0075058809517901
       610        2.0012145230116  0.0037450407837172
       611        2.0012717169105  0.0014195972588198
       612        2.0013289140787  0.0047817225995813
       613        2.0013861145164  0.0068334376844053
       614        2.0014433182239  0.0024942711645531
       615        2.0015005252015  -0.002943747803268
       616        2.0015577354495  0.0045473668000969
       617        2.0016149489681  0.003947626290748
       618        2.0016721657577  -0.0010611071503146
       619        2.0017293858184  0.0027360814255303
       620        2.0017866091507  0.0028126115695551
       621        2.0018438357547  0.0047881085926653
       622        2.0019010656308  0.0038587170701102
       623        2.0019582987792  0.0013856083048897
       624        2.0020155352003  -0.0031520955011075
       625        2.0020727748942  0.0019592674689259
       626        2.0021300178613  0.0036621710053878
       627        2.0021872641019  -0.0031756291903117
       628        2.0022445136162  -0.0062206976419239
       629        2.0023017664046  0.0068068270014384
       630        2.0023590224672  -0.0040163114138004
       631        2.0024162818044  -0.0041314502650455
       632        2.0024735444165  -0.0020079903221611
       633        2.0025308103037  -0.0010681094117955
       634        2.0025880794664  -0.0011633440463675
       635        2.0026453519047  -0.0018700103522221
       636         2.002702627619  -0.0024985589726303
       637        2.0027599066097  0.0028310698824437
       638        2.0028171888768  -0.0015108397119889
       639        2.0028744744208  -0.002223387917613
       640        2.0029317632419  -0.0027534542656992
       641        2.0029890553404  0.0017216960501103
       642        2.0030463507166  0.0031409993865158
       643        2.0031036493707  0.0022575554730389
       644         2.003160951303  -0.0011111175478585
       645        2.0032182565139  0.002689139548803
       646        2.0032755650036  0.00038059922407794
       647        2.0033328767723  -0.0040047584316733
       648        2.0033901918204  0.0012466639130274
       649        2.0034475101482  0.0030772755632485
       650        2.0035048317559  -0.0036397947165976
       651        2.0035621566438  -0.0065826767365733
       652        2.0036194848122  0.0065386377816253
       653        2.0036768162613  -0.0042046195137386
       654        2.0037341509915  -0.0042538606498997
       655         2.003791489003  -0.0020785610465515
       656        2.0038488302962  -0.0010995313981738
       657        2.0039061748712  -0.0011719448337047
       658        2.0039635227284  -0.0018700103522226
       659        2.0040208738681  -0.0024985589726308
       660        2.0040782282905  0.0028310698824432
       661         2.004135585996  -0.0015108397119894
       662        2.0041929469847  -0.0022233879176134
       663        2.0042503112571  -0.0027534542656996
       664        2.0043076788133  0.0017216960501098
       665        2.0043650496537  0.0031409993865154
       666        2.0044224237784  0.0022575554730384
       667         2.004479801188  -0.0011111175478589
       668        2.0045371818825  0.002793414895967
       669        2.0045945658622  -0.0038570350231906
       670        2.0046519531276  0.003468308115115
       671        2.0047093436788  -0.00086491186705395
       672        2.0047667375161  0.00034584077502264
       673        2.0048241346398  -0.0050359257536337
       674        2.0048815350502  0.00075135601399564
       675        2.0049389387476  -0.0023711113260967
       676        2.0049963457323  -0.00086491186705403
       677        2.0050537560045  0.0025298299906344
       678        2.0051111695645  -0.00065925771014631
       679        2.0051685864126  -0.0026346962314292
       680        2.0052260065491  -0.0034486232467965
       681        2.0052834299742  -0.0030112460961899
       682        2.0053408566883  0.0021880385749285
       683        2.0053982866917  -0.00035801781833785
       684        2.0054557199845  0.0030714824884054
       685        2.0055131565672  0.00035742692470739
       686        2.0055705964399  0.0018404540843802
       687         2.005628039603  -0.00090546339095149
       688        2.0056854860568  0.0040563052116256
       689        2.0057429358014  -0.0012443582692361
       690        2.0058003888373  -0.00077801574441715
       691        2.0058578451647  0.0027470702972269
       692        2.0059153047839  -0.0062350922460256
       693        2.0059727676951  0.0017245925875306
       694        2.0060302338986  0.0070802902793958
       695        2.0060877033948  0.0026804499365385
       696        2.0061451761839  0.0027934148959666
       697        2.0062026522662  -0.003857035023191
       698         2.006260131642  0.0034683081151146
       699        2.0063176143115  -0.00086491186705435
       700        2.0063751002751  0.00034584077502225
       701         2.006432589533  -0.0050359257536341
       702        2.0064900820854  0.00075135601399525
       703        2.0065475779328  -0.0023711113260971
       704        2.0066050770754  -0.00086491186705441
       705        2.0066625795134  0.0025298299906341
       706        2.0067200852472  -0.00065925771014668
       707         2.006777594277  -0.0026346962314296
       708         2.006835106603  -0.0034486232467969
       709        2.0068926222257  -0.0030112460961903
       710        2.0069501411453  0.0021880385749282
       711         2.007007663362  -0.00035801781833821
       712        2.0070651888762  0.0030714824884051
       713         2.007122717688  0.00035742692470704
       714        2.0071802497979  0.0018404540843798
       715        2.0072377852061  -0.00090546339095184
       716        2.0072953239129  0.0040563052116252
       717        2.0073528659185  -0.0012443582692365
       718        2.0074104112232  -0.00077801574441749
       719        2.0074679598274  0.0027470702972266
       720        2.0075255117313  -0.006235092246026
       721        2.0075830669352  0.0017245925875303
       722        2.0076406254394  0.0070802902793955
       723        2.0076981872441  0.0026804499365381
       724        2.0077557523497  -0.0061887476472862
       725        2.0078133207564  -0.0062206095589198
       726        2.0078708924645  0.0046124403965024
       727        2.0079284674743  0.0012090089265502
       728        2.0079860457861  -0.003054694157509
       729        2.0080436274002  0.0035667903874362
       730        2.0081012123168  -0.002194422543402
       731        2.0081588005363  0.0024718992422091
       732        2.0082163920588  -0.0028895915244986
       733        2.0082739868848  0.0019215571321742
       734        2.0083315850145  -0.00027981130796508
       735        2.0083891864481  0.00020970351622378
       736         2.008446791186  0.006535741244203
       737        2.0085043992284  0.0041576840213683
       738        2.0085620105757  0.0034885838770628
       739         2.008619625228  -0.0049345469438912
       740        2.0086772431858  0.0027586564469113
       741        2.0087348644492  -0.0027997988644404
       742        2.0087924890186  0.0011800435523377
       743        2.0088501168943  -0.0050475119033195
       744        2.0089077480764  0.0018983848328042
       745        2.0089653825654  0.0034654115776928
       746        2.0090230203615  0.0010410097561184
       747         2.009080661465  0.0025269334532124
       748        2.0091383058761  -0.00050574122682161
       749        2.0091959535952  -0.00016394981111578
       750        2.0092536046225  0.0069267737960697
       751        2.0093112589584  0.0055422289087189
       752        2.0093689166031  0.0019128675199103
       753        2.0094265775568  3.8807808370698E-5
       754          2.00948424182  -0.0034167613351637
       755        2.0095419093928  0.0019997636425474
       756        2.0095995802755  0.00074556293915224
       757        2.0096572544685  0.0015247315054647
       758         2.009714931972  0.0017941094856396
       759        2.0097726127863  0.005985399134168
       760        2.0098302969117  0.00050225379576838
       761        2.0098879843485  -0.0013718059157713
       762        2.0099456750969  0.0015942484035743
       763        2.0100033691572  -0.00188449303933
       764        2.0100610665298  0.00075425255141588
       765         2.010118767215  0.0026138295758493
       766        2.0101764712129  0.00064997720425137
       767        2.0102341785239  -0.0018526311276965
       768        2.0102918891482  0.0065183620196753
       769        2.0103496030862  0.002917966005079
       770        2.0104073203382  0.00078321792562819
       771        2.0104650409044  0.0011510781781251
       772        2.0105227647851  0.0024603130925238
       773        2.0105804919806  0.00039508191118256
       774        2.0106382224912  -0.0032429690898897
       775        2.0106959563171  -0.00023057017180441
       776        2.0107536934587  -0.0027679369528071
       777        2.0108114339163  -0.0013660128409289
       778          2.01086917769  -0.00216545716919
       779        2.0109269247803  -0.0038888969348254
       780        2.0109846751874  -0.0017860107670081
       781        2.0110424289115  0.00167824798879
       782        2.0111001859531  0.00016046238006238
       783        2.0111579463123  0.0010323201438544
       784        2.0112157099894  -0.0023421459518855
       785        2.0112734769847  -0.0039728965200413
       786        2.0113312472986  0.0002531515775419
       787        2.0113890209312  0.0018491436966429
       788         2.011446797883  0.0010931474297003
       789        2.0115045781541  -0.0033327617499482
       790        2.0115623617449  0.0039172714154053
       791        2.0116201486556  0.0021301078265027
       792        2.0116779388865  0.005510366997085
       793        2.0117357324379  0.0020924528400267
       794        2.0117935293102  -0.0072633630305653
       795        2.0118513295035  0.0071613933271895
       796        2.0119091330182  0.00034294423760015
       797        2.0119669398546  0.0046761642197691
       798        2.0120247500129  0.00025315157754182
       799        2.0120825634935  0.0018491436966428
       800        2.0121403802965  0.0010931474297002
       801        2.0121982004224  -0.0033327617499483
       802        2.0122560238714  0.0039172714154052
       803        2.0123138506437  0.0021301078265027
       804        2.0123716807397  0.005510366997085
       805        2.0124295141597  0.0020924528400266
       806        2.0124873509039  -0.0072633630305654
       807        2.0125451909726  0.0071613933271894
       808        2.0126030343661  0.00034294423760008
       809        2.0126608810847  0.004676164219769
       810        2.0127187311287  0.00055728800677152
       811        2.0127765844984  -0.0033153825254209
       812        2.0128344411941  0.0073438751847272
       813        2.0128923012159  0.0039665125515662
       814        2.0129501645643  0.0017130064378446
       815        2.0130080312396  0.0041692701710527
       816        2.0130659012419  -0.0021422848698204
       817        2.0131237745716  0.002344451595674
       818         2.013181651229  0.0022025212620335
       819        2.0132395312144  0.0059969852838525
       820         2.013297414528  0.010000000000001
       821        2.0133553011702  -0.0013080820925045
       822        2.0134131911412  -0.0038309661864009
       823        2.0134710844413  0.00017204852974707
       824        2.0135289810708  -0.0018555276651181
       825          2.01358688103  -0.0013428405415593
       826        2.0136447843192  -0.0034196578725855
       827        2.0137026909386  0.0065357412442023
       828        2.0137606008886  -0.0023740078635193
       829        2.0138185141694  -0.0024985589726325
       830        2.0138764307814  0.005524849684191
       831        2.0139343507248  -0.00028270784538701
       832        2.0139922739998  -0.001620908133998
       833        2.0140502006069  -0.0052531660602278
       834        2.0141081305462  -0.0012559444189223
       835        2.0141660638181  0.00047908149639802
       836        2.0142240004228  0.001915764057331
       837        2.0142819403607  -0.0008040845812095
       838         2.014339883632  -0.00010312252527042
       839         2.014397830237  0.0052786440033859
       840        2.0144557801761  -0.001116910622703
       841        2.0145137334494  0.0037521687823946
       842        2.0145716900573  -0.0022118017679302
       843             2.01462965  0.0006181152926173
       844        2.0146876132779  0.0010120443819054
       845        2.0147455798912  0.0032742401078906
       846        2.0148035498403  -0.00019001864790753
       847        2.0148615231254  -0.0022291809924576
       848        2.0149194997468  0.0014088700086147
       849        2.0149774797048  -0.0040047584316752
       850        2.0150354629996  0.0012466639130255
       851        2.0150934496317  0.0030772755632466
       852        2.0151514396011  -0.0036397947165995
       853        2.0152094329084  -0.0065826767365752
       854        2.0152674295536  0.0065386377816234
       855        2.0153254295372  -0.0042046195137405
       856        2.0153834328594  -0.0042538606499015
       857        2.0154414395205  -0.0020785610465534
       858        2.0154994495208  -0.0010995313981757
       859        2.0155574628605  -0.0011719448337066
       860          2.01561547954  -0.0018700103522244
       861        2.0156734995596  -0.0024985589726326
       862        2.0157315229195  0.0028310698824414
       863          2.01578954962  -0.0015108397119912
       864        2.0158475796615  -0.0022233879176152
       865        2.0159056130441  -0.0027534542657014
       866        2.0159636497682  0.0017216960501081
       867        2.0160216898342  0.0031409993865137
       868        2.0160797332422  0.0022575554730367
       869        2.0161377799925  -0.0011111175478606
       870        2.0161958300855  0.0027934148959653
       871        2.0162538835215  -0.0038570350231923
       872        2.0163119403006  0.0034683081151133
       873        2.0163700004233  -0.00086491186705561
       874        2.0164280638898  0.000345840775021
       875        2.0164861307003  -0.0050359257536353
       876        2.0165442008553  0.00075135601399402
       877        2.0166022743549  -0.0023711113260983
       878        2.0166603511995  -0.00086491186705563
       879        2.0167184313893  0.0025298299906328
       880        2.0167765149247  -0.00065925771014789
       881        2.0168346018059  -0.0026346962314308
       882        2.0168926920332  -0.0034486232467981
       883        2.0169507856069  -0.0030112460961914
       884        2.0170088825273  0.002188038574927
       885        2.0170669827947  -0.00035801781833937
       886        2.0171250864093  0.0030714824884039
       887        2.0171831933716  0.00035742692470589
       888        2.0172413036816  0.0018404540843787
       889        2.0172994173398  -0.00090546339095297
       890        2.0173575343465  0.0040563052116241
       891        2.0174156547018  -0.0012443582692376
       892        2.0174737784062  -0.0007780157444186
       893        2.0175319054598  0.0027470702972255
       894        2.0175900358631  -0.0062350922460271
       895        2.0176481696162  0.0017245925875292
       896        2.0177063067195  0.0070802902793944
       897        2.0177644471732  0.0026804499365371
       898        2.0178225909777  -0.0061887476472873
       899        2.0178807381332  -0.0062206095589209
       900        2.0179388886401  0.0038419614424526
       901        2.0179970424986  -0.004404480595806
       902        2.0180551997089  -0.0029938668716641
       903        2.0181133602715  0.004386510477645
       904        2.0181715241865  0.0033814119924761
       905        2.0182296914543  0.00027632387691123
       906        2.0182878620752  -0.0046043416778713
       907        2.0183460360495  -0.00096339413937774
       908        2.0184042133773  -0.0011864275208129
       909        2.0184623940591  0.0036247211358599
       910        2.0185205780952  0.0020953493774474
       911        2.0185787654857  -0.00091415300321675
       912        2.0186369562311  0.0022343831736667
       913        2.0186951503315  -0.0010068422006963
       914        2.0187533477874  0.0040418225245179
       915        2.0188115485989  -0.0024724901358417
       916        2.0188697527663  0.00049935725834636
       917          2.01892796029  0.0019650051934917
       918        2.0189861711703  0.00087880366052826
       919        2.0190443854074  0.0025269334532115
       920        2.0191026030016  -0.00050574122682251
       921        2.0191608239533  -0.00016394981111668
       922        2.0192190482626  0.0069267737960688
       923          2.01927727593  0.0055422289087181
       924        2.0193355069556  0.0019128675199095
       925        2.0193937413398  3.8807808369829E-5
       926        2.0194519790829  -0.0034167613351646
       927        2.0195102201852  0.0019997636425465
       928        2.0195684646468  0.00074556293915138
       929        2.0196267124683  0.0015247315054638
       930        2.0196849636497  0.0017941094856388
       931        2.0197432181915  0.0059853991341671
       932        2.0198014760939  0.00050225379576755
       933        2.0198597373572  -0.0013718059157721
       934        2.0199180019817  0.0015942484035735
       935        2.0199762699677  -0.0018844930393308
       936        2.0200345413154  0.00075425255141507
       937        2.0200928160253  0.0026138295758485
       938        2.0201510940975  0.00064997720425058
       939        2.0202093755323  -0.0018526311276972
       940        2.0202676603301  0.0065183620196745
       941        2.0203259484911  0.0029179660050783
       942        2.0203842400156  0.00078321792562742
       943        2.0204425349039  0.0011510781781244
       944        2.0205008331564  0.002460313092523
       945        2.0205591347732  0.0003950819111818
       946        2.0206174397547  -0.0032429690898905
       947        2.0206757481012  -0.00023057017180516
       948         2.020734059813  -0.0027679369528078
       949        2.0207923748903  -0.0013660128409296
       950        2.0208506933335  -0.0021654571691907
       951        2.0209090151429  -0.0020785610465537
       952        2.0209673403186  -0.0010995313981759
       953        2.0210256688611  -0.0011719448337068
       954        2.0210840007706  -0.0018700103522247
       955        2.0211423360475  -0.0024985589726329
       956        2.0212006746919  0.0028310698824412
       957        2.0212590167042  -0.0015108397119914
       958        2.0213173620847  -0.0022233879176155
       959        2.0213757108337  -0.0027534542657017
       960        2.0214340629514  0.0017216960501078
       961        2.0214924184382  0.0031409993865134
       962        2.0215507772944  0.0022575554730365
       963        2.0216091395202  -0.0011111175478609
       964        2.0216675051159  0.0027934148959651
       965        2.0217258740819  -0.0038570350231925
       966        2.0217842464184  0.0034683081151131
       967        2.0218426221257  -0.00086491186705586
       968        2.0219010012041  0.00034584077502076
       969        2.0219593836538  -0.0050359257536356
       970        2.0220177694753  0.00075135601399378
       971        2.0220761586688  -0.0023711113260985
       972        2.0221345512345  -0.00086491186705586
       973        2.0221929471728  0.0025298299906326
       974         2.022251346484  -0.00065925771014812
       975        2.0223097491683  -0.002634696231431
       976         2.022368155226  -0.0034486232467983
       977        2.0224265646575  -0.0030112460961917
       978         2.022484977463  0.0021880385749268
       979        2.0225433936428  -0.00035801781833959
       980        2.0226018131972  0.0030714824884037
       981        2.0226602361265  0.00035742692470568
       982         2.022718662431  0.0018404540843785
       983         2.022777092111  -0.00090546339095318
       984        2.0228355251668  0.0040563052116239
       985        2.0228939615987  -0.0012443582692378
       986        2.0229524014069  -0.0007780157444188
       987        2.0230108445918  0.0027470702972253
       988        2.0230692911536  -0.0062350922460272
       989        2.0231277410927  0.001724592587529
       990        2.0231861944093  0.0070802902793942
       991        2.0232446511037  0.0026804499365369
       992        2.0233031111763  -0.0061887476472875
       993        2.0233615746273  -0.0062206095589211
       994        2.0234200414569  0.0046124403965012
       995        2.0234785116656  0.001209008926549
       996        2.0235369852536  -0.0030546941575102
       997        2.0235954622211  0.003566790387435
       998        2.0236539425686  -0.0021944225434032
       999        2.0237124262962  0.0024718992422079
      1000        2.0237709134042  -0.0028895915244998
      1001        2.0238294038931  0.0019215571321731
