# Supplementary material for: Controllable surface carrier type of metal oxide nanocrystals for multifunctional photocatalysis
Source: iScience. 2025 Jan 4;28(2):111750. doi: 10.1016/j.isci.2025.111750 (PMC11787535; doi:10.1016/j.isci.2025.111750)
Supplement: Data S1. Raw data of relevant figures, related to the main manuscript and supplemental information [file mmc2.zip › Data/ESR/Copper vacancy/A2]

     index            Field [G]         Intensity []

         1                 3460  0.0015544113315825
         2               3460.1  0.00086034657193817
         3               3460.2  -0.0045163871298165
         4               3460.3  -0.00013992322872575
         5               3460.4  -0.0010109064565147
         6               3460.5  0.0021418713732423
         7               3460.6  0.0013740905852043
         8               3460.7  0.0027077836527562
         9               3460.8  0.0067644333998933
        10               3460.9  0.0022972420792411
        11                 3461  0.0022473419984824
        12               3461.1  0.0036933102477414
        13               3461.2  -0.0002578688741555
        14               3461.3  0.00040330719589786
        15               3461.4  0.0021906373612565
        16               3461.5  0.003093375185892
        17               3461.6  -0.0040423363626085
        18               3461.7  0.0018901027839595
        19               3461.8  -0.0012025681303381
        20               3461.9  0.001349140544825
        21                 3462  -0.0038518087815296
        22               3462.1  0.0069118654566805
        23               3462.2  0.0046754345644931
        24               3462.3  -0.0024784224679196
        25               3462.4  -0.00054592843126278
        26               3462.5  0.0035901078079904
        27               3462.6  -0.0023275881328989
        28               3462.7  0.0009737558463899
        29               3462.8  0.0012005743952933
        30               3462.9  0.00040217310315338
        31                 3463  -0.0018558055511798
        32               3463.1  -0.0019476670634857
        33               3463.2  0.0027962428868286
        34               3463.3  0.00064373485773549
        35               3463.4  -0.00038488726154135
        36               3463.5  0.0015022430653348
        37               3463.6  -0.002538529383379
        38               3463.7  0.0023414716962773
        39               3463.8  -0.0030726870660464
        40               3463.9  0.0023732262931238
        41                 3464  0.010000855463
        42               3464.1  -0.00083625617385907
        43               3464.2  0.0075968574743687
        44               3464.3  -0.0074627600800714
        45               3464.4  0.0053218674288678
        46               3464.5  -0.0029195845455366
        47               3464.6  -0.0049405378162658
        48               3464.7  0.0039870402685714
        49               3464.8  0.0015249249202252
        50               3464.9  -0.0051412722320453
        51                 3465  -0.012449365877712
        52               3465.1  -0.0032598123688917
        53               3465.2  -0.00097007911771202
        54               3465.3  -0.00079769702054545
        55               3465.4  0.0011393333870895
        56               3465.5  0.0038180604496384
        57               3465.6  -0.0015427959536931
        58               3465.7  0.00039310036119733
        59               3465.8  0.00062672346656782
        60               3465.9  -0.0020678808944044
        61                 3466  0.0061429505758981
        62               3466.1  -6.1670829353942E-5
        63               3466.2  -0.0051718927361472
        64               3466.3  0.001642870565655
        65               3466.4  0.0041582882729935
        66               3466.5  -0.00055273298772975
        67               3466.6  -0.0016221824458092
        68               3466.7  -0.0047999103159456
        69               3466.8  0.0009850967738352
        70               3466.9  0.0040414767203083
        71                 3467  -0.001709507587137
        72               3467.1  -0.0018501350874571
        73               3467.2  -0.0028821594849675
        74               3467.3  -0.0061199942705633
        75               3467.4  -0.00017167782557203
        76               3467.5  -0.00027488026532307
        77               3467.6  -0.00062077855240072
        78               3467.7  -0.0018603419221577
        79               3467.8  -0.00022724837005334
        80               3467.9  0.0022983761719858
        81                 3468  -0.0025895635568821
        82               3468.1  0.0006187848173563
        83               3468.2  -4.3525345441579E-5
        84               3468.3  0.0020193893568347
        85               3468.4  -0.00089522899657378
        86               3468.5  -0.00025786887415526
        87               3468.6  0.0020670212521044
        88               3468.7  0.0028245952054417
        89               3468.8  0.001366151935993
        90               3468.9  -0.0012649432312863
        91                 3469  0.00083653062430359
        92               3469.1  0.0054851767840785
        93               3469.2  0.0050462828919504
        94               3469.3  0.0032351367789569
        95               3469.4  0.0021282622603084
        96               3469.5  -0.0025124452502549
        97               3469.6  0.0026556153865088
        98               3469.7  -0.00093605633537632
        99               3469.8  0.0026431403663191
       100               3469.9  0.0012595472180084
       101                 3470  -0.0024330587581386
       102               3470.1  -0.0028458685171428
       103               3470.2  -4.3525345441472E-5
       104               3470.3  0.0020193893568348
       105               3470.4  -0.00089522899657367
       106               3470.5  -0.00025786887415515
       107               3470.6  0.0020670212521045
       108               3470.7  0.0028245952054418
       109               3470.8  0.0013661519359931
       110               3470.9  -0.0012649432312862
       111                 3471  0.0008365306243037
       112               3471.1  0.0054851767840786
       113               3471.2  0.0050462828919505
       114               3471.3  0.003235136778957
       115               3471.4  0.0021282622603085
       116               3471.5  -0.0025124452502547
       117               3471.6  0.0026556153865089
       118               3471.7  -0.0009360563353762
       119               3471.8  0.0026431403663192
       120               3471.9  0.0012595472180086
       121                 3472  -0.0024330587581385
       122               3472.1  -0.0028458685171427
       123               3472.2  0.0022371351637822
       124               3472.3  0.0097255495558274
       125               3472.4  -0.0023650131934675
       126               3472.5  0.0027134541164793
       127               3472.6  0.0016768933479909
       128               3472.7  0.0034188598035688
       129               3472.8  0.0052322741020514
       130               3472.9  -0.003544469647765
       131                 3473  -0.0046955737834497
       132               3473.1  -0.0016131097038527
       133               3473.2  -0.0081774411726998
       134               3473.3  -0.0070839731034023
       135               3473.4  -0.0022810903303731
       136               3473.5  0.0040891086155784
       137               3473.6  -0.0049961083607466
       138               3473.7  0.00077302143061094
       139               3473.8  -0.0015518686956487
       140               3473.9  -0.00015013006342581
       141                 3474  0.0023925058697811
       142               3474.1  -0.0031316598887608
       143               3474.2  0.00053826423249598
       144               3474.3  -0.0013454638161466
       145               3474.4  0.0035651577676117
       146               3474.5  0.0039144583329229
       147               3474.6  0.0035787668805459
       148               3474.7  -0.002377488213657
       149               3474.8  0.00041124584511013
       150               3474.9  0.0025750948016484
       151                 3475  -0.0081774411726735
       152               3475.1  0.0049067894843752
       153               3475.2  0.0010951037700539
       154               3475.3  -0.00025786887415481
       155               3475.4  0.00040330719589857
       156               3475.5  0.0021906373612572
       157               3475.6  0.0030933751858927
       158               3475.7  -0.0040423363626077
       159               3475.8  0.0018901027839603
       160               3475.9  -0.0012025681303374
       161                 3476  0.0013491405448257
       162               3476.1  -0.0038518087815289
       163               3476.2  0.0069118654566812
       164               3476.3  0.0046754345644939
       165               3476.4  -0.0024784224679188
       166               3476.5  -0.000545928431262
       167               3476.6  0.0035901078079912
       168               3476.7  -0.0023275881328981
       169               3476.8  0.0009737558463907
       170               3476.9  0.0012005743952941
       171                 3477  0.00040217310315419
       172               3477.1  -0.001855805551179
       173               3477.2  -0.0019476670634848
       174               3477.3  0.0027962428868294
       175               3477.4  0.00064373485773634
       176               3477.5  -0.0003848872615405
       177               3477.6  0.0015022430653357
       178               3477.7  -0.0025385293833781
       179               3477.8  0.0023414716962782
       180               3477.9  -0.0030726870660456
       181                 3478  0.0023732262931247
       182               3478.1  0.010000000000001
       183               3478.2  -0.00083625617385816
       184               3478.3  0.0075968574743697
       185               3478.4  -0.0074627600800705
       186               3478.5  0.0053218674288687
       187               3478.6  -0.0029195845455357
       188               3478.7  -0.0049405378162648
       189               3478.8  0.0039870402685724
       190               3478.9  0.0015249249202261
       191                 3479  -0.0051412722320443
       192               3479.1  -0.012449365877711
       193               3479.2  0.0040891086155789
       194               3479.3  -1.5639138935918E-6
       195               3479.4  -0.00056747619340752
       196               3479.5  0.0018288617757567
       197               3479.6  0.0034041165978908
       198               3479.7  -0.00047561468110162
       199               3479.8  0.00058703022051075
       200               3479.9  -0.0022652130319493
       201                 3480  -0.0041602820080371
       202               3480.1  0.0025784970798825
       203               3480.2  0.0013911019763733
       204               3480.3  0.00073332818455349
       205               3480.4  -2.4245768783804E-5
       206               3480.5  0.0030298659922003
       207               3480.6  -0.0014883595019551
       208               3480.7  -0.0030046415013742
       209               3480.8  0.0015408022186496
       210               3480.9  -2.7648047017293E-5
       211                 3481  -0.0026167817827494
       212               3481.1  0.00012205219525896
       213               3481.2  0.0030264637139668
       214               3481.3  0.00013906358642674
       215               3481.4  0.0016712228842691
       216               3481.5  -0.0017321894420261
       217               3481.6  -0.0012365909126722
       218               3481.7  0.0031251297827398
       219               3481.8  0.0031727616780096
       220               3481.9  0.00069590312398463
       221                 3482  -0.0062935104604731
       222               3482.1  0.00052919149054067
       223               3482.2  -0.00066500816943564
       224               3482.3  0.0023482762527458
       225               3482.4  -0.0034310603733124
       226               3482.5  -0.00067067863315818
       227               3482.6  -0.0032654828326129
       228               3482.7  -0.0046207236623106
       229               3482.8  -0.00052211248362642
       230               3482.9  0.0055498200705172
       231                 3483  0.0017744253240204
       232               3483.1  -0.00076254014546397
       233               3483.2  0.0040845722446014
       234               3483.3  0.0014636839120228
       235               3483.4  0.0021452736514775
       236               3483.5  -0.0035943697285227
       237               3483.6  0.0010588128022303
       238               3483.7  -0.0036635493859382
       239               3483.8  0.00022865691324392
       240               3483.9  0.0024219922811397
       241                 3484  -0.0033754898288308
       242               3484.1  0.00068115991830622
       243               3484.2  -0.001717446236347
       244               3484.3  0.00044753681293576
       245               3484.4  0.0033610210735997
       246               3484.5  0.0015147180855262
       247               3484.6  -0.0010664770009943
       248               3484.7  0.0044690296849928
       249               3484.8  0.0023199239341333
       250               3484.9  0.00027402062302477
       251                 3485  -0.0023990359758016
       252               3485.1  -0.0030137142433297
       253               3485.2  -0.00011950955932256
       254               3485.3  0.0018810300420053
       255               3485.4  0.0027066495600136
       256               3485.5  -0.0045889690654637
       257               3485.6  -0.0041262592257008
       258               3485.7  0.0011552106855145
       259               3485.8  0.0048103916010926
       260               3485.9  0.0029822340969313
       261                 3486  -0.0021858265398323
       262               3486.1  -0.010527078675754
       263               3486.2  -0.0026054408553035
       264               3486.3  -0.0035546764824641
       265               3486.4  -0.0061619557021085
       266               3486.5  -0.0021710833341534
       267               3486.6  0.0045869753304229
       268               3486.7  0.0012379994558645
       269               3486.8  -0.0012966978281308
       270               3486.9  0.0023210580268781
       271                 3487  0.0016043114123435
       272               3487.1  0.0066941196497354
       273               3487.2  -0.0031520735581605
       274               3487.3  0.0035957782717152
       275               3487.4  0.0026125198622191
       276               3487.5  -0.00044272599150947
       277               3487.6  -0.00063892403631088
       278               3487.7  -0.0036363311600691
       279               3487.8  0.0021656873208795
       280               3487.9  0.0032646231903164
       281                 3488  -0.0062776331620489
       282               3488.1  -0.0028549412590968
       283               3488.2  0.00095901264071358
       284               3488.3  0.0031251297827409
       285               3488.4  0.0055997201512769
       286               3488.5  0.0070490906787695
       287               3488.6  0.0011574788710041
       288               3488.7  0.00014700223563957
       289               3488.8  -0.00032024397510138
       290               3488.9  0.0045132593020298
       291                 3489  0.0014500747990896
       292               3489.1  -0.0023287222256408
       293               3489.2  0.0014410020571335
       294               3489.3  0.0018572140943712
       295               3489.4  0.00043506179274701
       296               3489.5  7.0427159705524E-7
       297               3489.6  -0.00036447359213737
       298               3489.7  -0.003259812368889
       299               3489.8  -0.00097007911770936
       300               3489.9  -0.00079769702054277
       301                 3490  0.0011393333870922
       302               3490.1  0.0038180604496411
       303               3490.2  -0.0015427959536903
       304               3490.3  0.00039310036120009
       305               3490.4  0.0006267234665706
       306               3490.5  -0.0020678808944016
       307               3490.6  0.0039870402685743
       308               3490.7  0.0015249249202281
       309               3490.8  -0.0051412722320424
       310               3490.9  -0.012449365877709
       311                 3491  0.0040891086155809
       312               3491.1  -1.5639138916013E-6
       313               3491.2  -0.00056747619340552
       314               3491.3  0.0018288617757588
       315               3491.4  0.0034041165978928
       316               3491.5  -0.00047561468109957
       317               3491.6  0.00058703022051281
       318               3491.7  -0.0022652130319472
       319               3491.8  -0.004160282008035
       320               3491.9  0.0025784970798846
       321                 3492  0.0013911019763754
       322               3492.1  0.00073332818455562
       323               3492.2  -0.0018637442003881
       324               3492.3  -2.4245768781622E-5
       325               3492.4  0.0030298659922025
       326               3492.5  -0.0014883595019529
       327               3492.6  -0.003004641501372
       328               3492.7  0.0015408022186518
       329               3492.8  -2.764804701503E-5
       330               3492.9  -0.0026167817827471
       331                 3493  0.00012205219526126
       332               3493.1  0.0030264637139691
       333               3493.2  0.00013906358642907
       334               3493.3  0.0016712228842715
       335               3493.4  -0.0017321894420238
       336               3493.5  -0.0012365909126699
       337               3493.6  0.0031251297827422
       338               3493.7  0.003172761678012
       339               3493.8  0.00069590312398707
       340               3493.9  -0.0062935104604707
       341                 3494  0.00052919149054315
       342               3494.1  -0.00066500816943314
       343               3494.2  0.0023482762527484
       344               3494.3  -0.0034310603733098
       345               3494.4  -0.00067067863315562
       346               3494.5  -0.0032654828326103
       347               3494.6  -0.004620723662308
       348               3494.7  -0.0005221124836238
       349               3494.8  0.0055498200705198
       350               3494.9  0.001774425324023
       351                 3495  -0.00076254014546128
       352               3495.1  0.0040845722446041
       353               3495.2  0.0014636839120255
       354               3495.3  0.0021452736514802
       355               3495.4  -0.0035943697285199
       356               3495.5  0.0010588128022331
       357               3495.6  -0.0036635493859353
       358               3495.7  0.0012379994558668
       359               3495.8  -0.0012966978281284
       360               3495.9  0.0023210580268806
       361                 3496  0.0016043114123459
       362               3496.1  0.0066941196497379
       363               3496.2  -0.003152073558158
       364               3496.3  0.0035957782717178
       365               3496.4  0.0026125198622216
       366               3496.5  -0.00044272599150691
       367               3496.6  -0.00063892403630829
       368               3496.7  -0.0036202744648858
       369               3496.8  0.0022243484826515
       370               3496.9  0.0033963701560828
       371                 3497  -0.0060491083430762
       372               3497.1  -0.0025033944405284
       373               3497.2  0.0014596860708855
       374               3497.3  0.0038008949021426
       375               3497.4  0.0064662514618074
       376               3497.5  0.0081410052514039
       377               3497.6  0.0024878030965746
       378               3497.7  0.0017387930112791
       379               3497.8  0.0015559497126952
       380               3497.9  0.0066966717290265
       381                 3498  0.0039463684032995
       382               3498.1  0.00051893429158003
       383               3498.2  0.004643259007796
       384               3498.3  0.0054545197973468
       385               3498.4  0.0044282517676098
       386               3498.5  0.0044321705035665
       387               3498.6  0.0045037253323815
       388               3498.7  0.0020648620256363
       389               3498.8  0.0048307101805454
       390               3498.9  0.00549874327143
       391                 3499  0.0079508574190374
       392               3499.1  0.011163997624079
       393               3499.2  0.0063567804220264
       394               3499.3  0.0088654386532474
       395               3499.4  0.0097225143235232
       396               3499.5  0.0076395999954744
       397               3499.6  0.016480928743406
       398               3499.7  0.010925508516753
       399               3499.8  0.006483088345797
       400               3499.9  0.013984150596939
       401                 3500  0.017204261123385
       402               3500.1  0.013216223207804
       403               3500.2  0.012927455093664
       404               3500.3  0.010509930507806
       405               3500.4  0.017114568657573
       406               3500.5  0.020967936409677
       407               3500.6  0.016075074543756
       408               3500.7  0.016767783952636
       409               3500.8  0.018946598335238
       410               3500.9  0.022258418130446
       411                 3501  0.024768360581069
       412               3501.1  0.021842402197966
       413               3501.2  0.023926917271363
       414               3501.3  0.022067194890278
       415               3501.4  0.021234415522259
       416               3501.5  0.029055980877018
       417               3501.6  0.028971729164738
       418               3501.7  0.029437316354157
       419               3501.8  0.028038630921659
       420               3501.9  0.031042452884321
       421                 3502  0.035337558299892
       422               3502.1  0.032108627089909
       423               3502.2  0.031956660399028
       424               3502.3  0.037875305647189
       425               3502.4  0.037750190598777
       426               3502.5  0.036675393975717
       427               3502.6  0.0409232589714
       428               3502.7  0.045402639797907
       429               3502.8  0.044156897257535
       430               3502.9  0.04739815241116
       431                 3503  0.045681528943743
       432               3503.1  0.048019885109246
       433               3503.2  0.054196727976085
       434               3503.3  0.056122984854854
       435               3503.4  0.055588897118429
       436               3503.5  0.050607043207704
       437               3503.6  0.05950273671061
       438               3503.7  0.060447603502717
       439               3503.8  0.065666672299201
       440               3503.9  0.062281998360447
       441                 3504  0.067387126353796
       442               3504.1  0.06720574923911
       443               3504.2  0.068333259347783
       444               3504.3  0.07498458834047
       445               3504.4  0.083819886626008
       446               3504.5  0.082742840476778
       447               3504.6  0.083123962217073
       448               3504.7  0.090969612398945
       449               3504.8  0.091428462429446
       450               3504.9  0.095271741092498
       451                 3505  0.092940891001891
       452               3505.1  0.10109491238445
       453               3505.2  0.099966302816808
       454               3505.3  0.10754604371153
       455               3505.4  0.11370404356319
       456               3505.5  0.11242637066642
       457               3505.6  0.12193051725638
       458               3505.7  0.12550822331816
       459               3505.8  0.13399169250756
       460               3505.9  0.14258461352525
       461                 3506  0.15112500709246
       462               3506.1  0.15495801452986
       463               3506.2  0.16405263906315
       464               3506.3  0.1690602072209
       465               3506.4  0.17518502492521
       466               3506.5  0.19047015293407
       467               3506.6  0.19743579111712
       468               3506.7  0.2049007079323
       469               3506.8  0.2103336051809
       470               3506.9  0.22004797397872
       471                 3507  0.23075947854469
       472               3507.1  0.23361879000041
       473               3507.2  0.23913781080188
       474               3507.3  0.25065053821376
       475               3507.4  0.25521948117893
       476               3507.5  0.25851413777658
       477               3507.6  0.26647381088495
       478               3507.7  0.27386335535925
       479               3507.8  0.27481393348388
       480               3507.9  0.27920851964575
       481                 3508  0.27760775982119
       482               3508.1  0.27876340908733
       483               3508.2  0.28174454077559
       484               3508.3  0.2777590745516
       485               3508.4  0.26910779807952
       486               3508.5  0.25381740658283
       487               3508.6  0.25035434129372
       488               3508.7  0.2376486166301
       489               3508.8  0.22690966421017
       490               3508.9  0.20657473639006
       491                 3509  0.19430300594185
       492               3509.1  0.17473465603603
       493               3509.2  0.15534653140402
       494               3509.3  0.14144423538049
       495               3509.4  0.12776982007052
       496               3509.5  0.10458692532402
       497               3509.6  0.082117459854534
       498               3509.7  0.0666120722446
       499               3509.8  0.043323683912021
       500               3509.9  0.023127773651476
       501                 3510  -0.0035943697285243
       502               3510.1  -0.021026039217016
       503               3510.2  -0.046617466502137
       504               3510.3  -0.063378798984119
       505               3510.4  -0.081518476081597
       506               3510.5  -0.10722344434115
       507               3510.6  -0.12254375442781
       508               3510.7  -0.14465059064515
       509               3510.8  -0.16044463114158
       510               3510.9  -0.17551397236568
       511                 3511  -0.19480726071268
       512               3511.1  -0.20672394863324
       513               3511.2  -0.22696240195949
       514               3511.3  -0.24077714777152
       515               3511.4  -0.25324002214716
       516               3511.5  -0.2666723251497
       517               3511.6  -0.26892693660965
       518               3511.7  -0.27509975597607
       519               3511.8  -0.27936172001617
       520               3511.9  -0.28186034192216
       521                 3512  -0.27934100443511
       522               3512.1  -0.27425593383243
       523               3512.2  -0.27527674055168
       524               3512.3  -0.26721269749787
       525               3512.4  -0.26198896196906
       526               3512.5  -0.2531215428368
       527               3512.6  -0.24842509029553
       528               3512.7  -0.23991204351676
       529               3512.8  -0.22872510804184
       530               3512.9  -0.21910552012694
       531                 3513  -0.21136785603072
       532               3513.1  -0.20456468406638
       533               3513.2  -0.19288671695134
       534               3513.3  -0.17861528504246
       535               3513.4  -0.16948103433395
       536               3513.5  -0.16186461063292
       537               3513.6  -0.15331045508061
       538               3513.7  -0.14912296081491
       539               3513.8  -0.13513751901646
       540               3513.9  -0.13050949114664
       541                 3514  -0.11906529579054
       542               3514.1  -0.11380423978617
       543               3514.2  -0.11127653026733
       544               3514.3  -0.1069484326197
       545               3514.4  -0.09746634197967
       546               3514.5  -0.086122359078652
       547               3514.6  -0.094506860759903
       548               3514.7  -0.085867803926717
       549               3514.8  -0.083485210820648
       550               3514.9  -0.078614708166863
       551                 3515  -0.073793896937264
       552               3515.1  -0.079680896664238
       553               3515.2  -0.078192544565325
       554               3515.3  -0.072439731994482
       555               3515.4  -0.076566735966036
       556               3515.5  -0.073009058057695
       557               3515.6  -0.065958382489254
       558               3515.7  -0.057428165830452
       559               3515.8  -0.0644381510596
       560               3515.9  -0.056675586369849
       561                 3516  -0.057085849329611
       562               3516.1  -0.054960115313757
       563               3516.2  -0.051092662404795
       564               3516.3  -0.044747877572877
       565               3516.4  -0.043473527270617
       566               3516.5  -0.043722526487894
       567               3516.6  -0.043327969819448
       568               3516.7  -0.046450530703495
       569               3516.8  -0.039896301064922
       570               3516.9  -0.042084526336683
       571                 3517  -0.037155561408891
       572               3517.1  -0.037239578196318
       573               3517.2  -0.039617833258235
       574               3517.3  -0.038763749027691
       575               3517.4  -0.032457272385775
       576               3517.5  -0.023729298715753
       577               3517.6  -0.034672705501161
       578               3517.7  -0.028364729024048
       579               3517.8  -0.028294360734217
       580               3517.9  -0.025409114084326
       581                 3518  -0.022520299676979
       582               3518.1  -0.030237475815904
       583               3518.2  -0.030345130070471
       584               3518.3  -0.026235619071333
       585               3518.4  -0.031837321507998
       586               3518.5  -0.029749653411535
       587               3518.6  -0.024015942096263
       588               3518.7  -0.016730802792968
       589               3518.8  -0.024917213990803
       590               3518.9  -0.018265659393763
       591                 3519  -0.019767643249382
       592               3519.1  -0.017516131399064
       593               3519.2  -0.014182053237106
       594               3519.3  -0.018890034278155
       595               3519.4  -0.0144610220374
       596               3519.5  -0.015563090782163
       597               3519.6  -0.0099266252555213
       598               3519.7  -0.0088679990655301
       599               3519.8  -0.0085110944634481
       600               3519.9  -0.01379169432543
       601                 3520  -0.010344457108697
       602               3520.1  -0.007539468320464
       603               3520.2  -0.017668439041381
       604               3520.3  -0.0039470425198825
       605               3520.4  -0.0071718989601428
       606               3520.5  -0.0060146950045445
       607               3520.6  -0.0055938024611095
       608               3520.7  -0.0057563300613449
       609               3520.8  -0.010620379812609
       610               3520.9  -0.005750296421962
       611                 3521  -0.0061469358731472
       612               3521.1  -0.0025393012317552
       613               3521.2  -0.0066011488009593
       614               3521.3  -0.0033982193351923
       615               3521.4  -0.0008201282960279
       616               3521.5  -0.011200020335347
       617               3521.6  0.0022542455562447
       618               3521.7  -0.001227237762434
       619               3521.8  -0.00031375215458223
       620               3521.9  -0.00014166133180879
       621                 3522  -0.0005581091675587
       622               3522.1  -0.0056812328111277
       623               3522.2  -0.0010645853393463
       624               3522.3  -0.0017319428727536
       625               3522.4  0.0016079913236375
       626               3522.5  0.00099978557051552
       627               3522.6  0.0024651871094635
       628               3522.7  0.0066253935326748
       629               3522.8  0.0022361848174979
       630               3522.9  0.0022313072855231
       631                 3523  0.0036933102477414
       632               3523.1  -0.00025786887415551
       633               3523.2  0.00040330719589785
       634               3523.3  0.0021906373612565
       635               3523.4  0.003093375185892
       636               3523.5  -0.0040423363626085
       637               3523.6  0.0018901027839595
       638               3523.7  -0.0012025681303381
       639               3523.8  0.001349140544825
       640               3523.9  -0.0038518087815296
       641                 3524  0.0069118654566805
       642               3524.1  0.0046754345644931
       643               3524.2  -0.0024784224679196
       644               3524.3  -0.00054592843126281
       645               3524.4  0.0035901078079904
       646               3524.5  -0.0023275881328989
       647               3524.6  0.00097375584638986
       648               3524.7  0.0012005743952932
       649               3524.8  0.00040217310315333
       650               3524.9  -0.0018558055511799
       651                 3525  -0.0019476670634857
       652               3525.1  0.0027962428868286
       653               3525.2  0.00064373485773544
       654               3525.3  -0.00038488726154141
       655               3525.4  0.0015022430653347
       656               3525.5  -0.002538529383379
       657               3525.6  0.0023414716962773
       658               3525.7  -0.0030726870660465
       659               3525.8  0.0023732262931237
       660               3525.9  0.010002854526
       661                 3526  -0.00083625617385914
       662               3526.1  0.0075968574743687
       663               3526.2  -0.0074627600800715
       664               3526.3  0.0030264637139655
       665               3526.4  0.00013906358642541
       666               3526.5  0.0016712228842678
       667               3526.6  -0.0017321894420275
       668               3526.7  -0.0012365909126736
       669               3526.8  0.0031251297827385
       670               3526.9  0.0031727616780082
       671                 3527  0.00069590312398322
       672               3527.1  -0.0062935104604746
       673               3527.2  0.00052919149053923
       674               3527.3  -0.00066500816943709
       675               3527.4  0.0023482762527444
       676               3527.5  -0.0034310603733138
       677               3527.6  -0.00067067863315967
       678               3527.7  -0.0032654828326144
       679               3527.8  -0.0046207236623121
       680               3527.9  -0.00052211248362795
       681                 3528  0.0055498200705156
       682               3528.1  0.0017744253240188
       683               3528.2  -0.00076254014546554
       684               3528.3  0.0040845722445998
       685               3528.4  0.0014636839120212
       686               3528.5  0.0021452736514758
       687               3528.6  -0.0035943697285243
       688               3528.7  0.0010588128022286
       689               3528.8  -0.0036635493859398
       690               3528.9  0.00022865691324225
       691                 3529  0.002421992281138
       692               3529.1  -0.0033754898288325
       693               3529.2  0.0006811599183045
       694               3529.3  -0.0017174462363488
       695               3529.4  0.00044753681293401
       696               3529.5  0.003361021073598
       697               3529.6  0.0015147180855244
       698               3529.7  -0.0010664770009961
       699               3529.8  0.004469029684991
       700               3529.9  0.0023199239341314
       701                 3530  0.00027402062302292
       702               3530.1  -0.0023990359758035
       703               3530.2  -0.0030137142433316
       704               3530.3  -0.00011950955932445
       705               3530.4  0.0018810300420034
       706               3530.5  0.0027066495600117
       707               3530.6  0.0042682952692115
       708               3530.7  -0.0012717477877536
       709               3530.8  0.002959552242039
       710               3530.9  -0.0061097874358628
       711                 3531  0.006480910213764
       712               3531.1  -0.0014792867600002
       713               3531.2  0.00045207318391208
       714               3531.3  4.4933888630504E-5
       715               3531.4  -0.0010403928678722
       716               3531.5  -0.0013885593404389
       717               3531.6  0.0080629695923651
       718               3531.7  -0.0050233265866156
       719               3531.8  -0.0045889690654656
       720               3531.9  -0.0041262592257027
       721                 3532  0.0011552106855126
       722               3532.1  0.0048103916010906
       723               3532.2  0.0029822340969293
       724               3532.3  -0.0021858265398343
       725               3532.4  -0.010527078675756
       726               3532.5  -0.0026054408553055
       727               3532.6  -0.0035546764824662
       728               3532.7  -0.0061619557021106
       729               3532.8  -0.0021710833341556
       730               3532.9  0.0045869753304208
       731                 3533  0.0012379994558623
       732               3533.1  -0.001296697828133
       733               3533.2  0.002321058026876
       734               3533.3  0.0016043114123413
       735               3533.4  0.0066941196497332
       736               3533.5  -0.0031520735581627
       737               3533.6  0.003595778271713
       738               3533.7  0.0026125198622168
       739               3533.8  -0.00044272599151177
       740               3533.9  -0.0006389240363132
       741                 3534  -0.0036363311600714
       742               3534.1  0.0021656873208771
       743               3534.2  0.003264623190314
       744               3534.3  -0.0062776331620513
       745               3534.4  -0.0028549412590993
       746               3534.5  0.00095901264071114
       747               3534.6  0.0031251297827385
       748               3534.7  0.0055997201512744
       749               3534.8  0.007049090678767
       750               3534.9  0.0011574788710016
       751                 3535  0.00014700223563703
       752               3535.1  -0.00032024397510394
       753               3535.2  0.0045132593020272
       754               3535.3  0.001450074799087
       755               3535.4  -0.0023287222256434
       756               3535.5  0.0014410020571308
       757               3535.6  0.0018572140943685
       758               3535.7  0.00043506179274433
       759               3535.8  7.0427159434442E-7
       760               3535.9  -0.0003644735921401
       761                 3536  -0.0032598123688918
       762               3536.1  -0.00097007911771213
       763               3536.2  -0.00079769702054557
       764               3536.3  0.0011393333870893
       765               3536.4  0.0038180604496383
       766               3536.5  0.0016043114123413
       767               3536.6  0.0066941196497332
       768               3536.7  -0.0031520735581627
       769               3536.8  0.003595778271713
       770               3536.9  0.0026125198622168
       771                 3537  -0.00044272599151177
       772               3537.1  -0.0006389240363132
       773               3537.2  -0.0036363311600714
       774               3537.3  0.0021656873208771
       775               3537.4  0.003264623190314
       776               3537.5  -0.0062776331620513
       777               3537.6  -0.0028549412590993
       778               3537.7  0.00095901264071114
       779               3537.8  0.0031251297827385
       780               3537.9  0.0055997201512744
       781                 3538  0.007049090678767
       782               3538.1  0.0011574788710016
       783               3538.2  0.00014700223563703
       784               3538.3  -0.00032024397510394
       785               3538.4  0.0045132593020272
       786               3538.5  0.001450074799087
       787               3538.6  -0.0023287222256434
       788               3538.7  0.0014410020571308
       789               3538.8  0.0018572140943685
       790               3538.9  0.00043506179274433
       791                 3539  7.0427159434442E-7
       792               3539.1  -0.0003644735921401
       793               3539.2  -0.0032598123688918
       794               3539.3  -0.00097007911771213
       795               3539.4  -0.00079769702054557
       796               3539.5  0.0011393333870893
       797               3539.6  0.0038180604496383
       798               3539.7  -0.0015427959536932
       799               3539.8  0.0003931003611972
       800               3539.9  0.00062672346656769
       801                 3540  -0.0020678808944045
       802               3540.1  0.006142950575898
       803               3540.2  -6.1670829354085E-5
       804               3540.3  -0.0051718927361473
       805               3540.4  0.0016428705656548
       806               3540.5  0.0041582882729934
       807               3540.6  -0.00055273298772991
       808               3540.7  -0.0016221824458094
       809               3540.8  -0.0047999103159458
       810               3540.9  0.00098509677383503
       811                 3541  0.0040414767203081
       812               3541.1  -0.0017095075871372
       813               3541.2  -0.0018501350874573
       814               3541.3  -0.0028821594849677
       815               3541.4  -0.0061199942705635
       816               3541.5  -0.00017167782557223
       817               3541.6  0.0029822340969293
       818               3541.7  -0.0021858265398343
       819               3541.8  -0.010527078675756
       820               3541.9  -0.0026054408553055
       821                 3542  -0.0035546764824662
       822               3542.1  -0.0061619557021106
       823               3542.2  -0.0021710833341556
       824               3542.3  0.0045869753304208
       825               3542.4  0.0012379994558623
       826               3542.5  -0.001296697828133
       827               3542.6  0.002321058026876
       828               3542.7  0.0016043114123413
       829               3542.8  0.0066941196497332
       830               3542.9  -0.0031520735581627
       831                 3543  0.003595778271713
       832               3543.1  0.0026125198622168
       833               3543.2  -0.00044272599151177
       834               3543.3  -0.0006389240363132
       835               3543.4  -0.0036363311600714
       836               3543.5  0.0021656873208771
       837               3543.6  0.003264623190314
       838               3543.7  -0.0062776331620513
       839               3543.8  -0.0028549412590993
       840               3543.9  0.00095901264071114
       841                 3544  0.0031251297827385
       842               3544.1  0.0055997201512744
       843               3544.2  0.007049090678767
       844               3544.3  0.0011574788710016
       845               3544.4  0.00014700223563703
       846               3544.5  -0.00032024397510394
       847               3544.6  0.0045132593020272
       848               3544.7  0.001450074799087
       849               3544.8  -0.0023287222256434
       850               3544.9  0.0014410020571308
       851                 3545  0.0018572140943685
       852               3545.1  0.00043506179274433
       853               3545.2  7.0427159434442E-7
       854               3545.3  -0.0003644735921401
       855               3545.4  -0.0032598123688918
       856               3545.5  -0.00097007911771213
       857               3545.6  -0.00079769702054557
       858               3545.7  0.0011393333870893
       859               3545.8  0.0038180604496383
       860               3545.9  -0.0015427959536932
       861                 3546  0.0003931003611972
       862               3546.1  0.00062672346656769
       863               3546.2  -0.0020678808944045
       864               3546.3  0.006142950575898
       865               3546.4  -6.1670829354085E-5
       866               3546.5  -0.0051718927361473
       867               3546.6  0.0016428705656548
       868               3546.7  0.00095901264071114
       869               3546.8  0.0031251297827385
       870               3546.9  0.0055997201512744
       871                 3547  0.007049090678767
       872               3547.1  0.0011574788710016
       873               3547.2  0.00014700223563703
       874               3547.3  -0.00032024397510394
       875               3547.4  0.0045132593020272
       876               3547.5  0.001450074799087
       877               3547.6  -0.0023287222256434
       878               3547.7  0.0014410020571308
       879               3547.8  0.0018572140943685
       880               3547.9  0.00043506179274433
       881                 3548  7.0427159434442E-7
       882               3548.1  -0.0003644735921401
       883               3548.2  -0.0032598123688918
       884               3548.3  -0.00097007911771213
       885               3548.4  -0.00079769702054557
       886               3548.5  0.0011393333870893
       887               3548.6  0.0038180604496383
       888               3548.7  -0.0015427959536932
       889               3548.8  0.0003931003611972
       890               3548.9  0.00062672346656769
       891                 3549  -0.0020678808944045
       892               3549.1  0.006142950575898
       893               3549.2  -6.1670829354085E-5
       894               3549.3  -0.0051718927361473
       895               3549.4  0.0016428705656548
       896               3549.5  0.0041582882729934
       897               3549.6  -0.00055273298772991
       898               3549.7  -0.0016221824458094
       899               3549.8  -0.0047999103159458
       900               3549.9  0.00098509677383503
       901                 3550  0.0040414767203081
       902               3550.1  -0.0017095075871372
       903               3550.2  -0.0018501350874573
       904               3550.3  -0.0028821594849677
       905               3550.4  -0.0061199942705635
       906               3550.5  -0.00017167782557223
       907               3550.6  -0.00027488026532327
       908               3550.7  -0.00062077855240093
       909               3550.8  -0.0018603419221579
       910               3550.9  -0.00022724837005356
       911                 3551  0.0022983761719856
       912               3551.1  -0.0025895635568823
       913               3551.2  0.00061878481735607
       914               3551.3  -4.3525345441814E-5
       915               3551.4  0.0020193893568345
       916               3551.5  -0.00089522899657402
       917               3551.6  -0.00025786887415551
       918               3551.7  0.0020670212521042
       919               3551.8  -0.0036363311600714
       920               3551.9  0.0021656873208771
       921                 3552  0.003264623190314
       922               3552.1  -0.0062776331620513
       923               3552.2  -0.0028549412590993
       924               3552.3  0.00095901264071114
       925               3552.4  0.0031251297827385
       926               3552.5  0.0055997201512744
       927               3552.6  0.007049090678767
       928               3552.7  0.0011574788710016
       929               3552.8  0.00014700223563703
       930               3552.9  -0.00032024397510394
       931                 3553  0.0045132593020272
       932               3553.1  0.001450074799087
       933               3553.2  -0.0023287222256434
       934               3553.3  0.0014410020571308
       935               3553.4  0.0018572140943685
       936               3553.5  0.00043506179274433
       937               3553.6  7.0427159434442E-7
       938               3553.7  -0.0003644735921401
       939               3553.8  -0.0032598123688918
       940               3553.9  -0.00097007911771213
       941                 3554  -0.00079769702054557
       942               3554.1  0.0011393333870893
       943               3554.2  0.0038180604496383
       944               3554.3  -0.0015427959536932
       945               3554.4  0.0003931003611972
       946               3554.5  0.00062672346656769
       947               3554.6  -0.0020678808944045
       948               3554.7  0.006142950575898
       949               3554.8  -6.1670829354085E-5
       950               3554.9  -0.0051718927361473
       951                 3555  0.0016428705656548
       952               3555.1  0.0041582882729934
       953               3555.2  -0.00055273298772991
       954               3555.3  -0.0016221824458094
       955               3555.4  -0.0047999103159458
       956               3555.5  0.00098509677383503
       957               3555.6  0.0040414767203081
       958               3555.7  -0.0017095075871372
       959               3555.8  -0.0018501350874573
       960               3555.9  -0.0028821594849677
       961                 3556  -0.0061199942705635
       962               3556.1  -0.00017167782557223
       963               3556.2  -0.00027488026532327
       964               3556.3  -0.00062077855240093
       965               3556.4  -0.0018603419221579
       966               3556.5  -0.00022724837005356
       967               3556.6  0.0022983761719856
       968               3556.7  -0.0025895635568823
       969               3556.8  0.00061878481735607
       970               3556.9  -0.0030726870660465
       971                 3557  0.0023732262931237
       972               3557.1  0.010005314922
       973               3557.2  -0.00083625617385914
       974               3557.3  0.0075968574743687
       975               3557.4  -0.0074627600800715
       976               3557.5  0.0053218674288677
       977               3557.6  -0.0029195845455367
       978               3557.7  -0.0049405378162659
       979               3557.8  0.0039870402685713
       980               3557.9  0.0015249249202251
       981                 3558  -0.0051412722320454
       982               3558.1  -0.012449365877712
       983               3558.2  0.0040891086155778
       984               3558.3  -1.5639138946885E-6
       985               3558.4  -0.00056747619340863
       986               3558.5  0.0018288617757556
       987               3558.6  0.0034041165978896
       988               3558.7  -0.00047561468110276
       989               3558.8  0.00058703022050959
       990               3558.9  -0.0022652130319505
       991                 3559  -0.0041602820080382
       992               3559.1  0.0025784970798813
       993               3559.2  0.0013911019763721
       994               3559.3  0.00073332818455228
       995               3559.4  -0.0018637442003915
       996               3559.5  -2.4245768785027E-5
       997               3559.6  0.003029865992199
       998               3559.7  -0.0014883595019564
       999               3559.8  -0.0030046415013755
      1000               3559.9  0.0015408022186483
      1001                 3560  -2.7648047018577E-5
