# Supplementary material for: Controllable surface carrier type of metal oxide nanocrystals for multifunctional photocatalysis
Source: iScience. 2025 Jan 4;28(2):111750. doi: 10.1016/j.isci.2025.111750 (PMC11787535; doi:10.1016/j.isci.2025.111750)
Supplement: Data S1. Raw data of relevant figures, related to the main manuscript and supplemental information [file mmc2.zip › Data/ESR/Copper vacancy/A2 g]

    index          Field [g-factor]         Intensity []

         1        1.9669804640281  -2.7648047018577E-5
         2        1.9670357178404  0.0015408022186483
         3         1.967090974757  -0.0030046415013755
         4        1.9671462347782  -0.0014883595019564
         5        1.9672014979043  0.003029865992199
         6        1.9672567641354  -2.4245768785027E-5
         7        1.9673120334719  -0.0018637442003915
         8        1.9673673059141  0.00073332818455228
         9        1.9674225814621  0.0013911019763721
        10        1.9674778601163  0.0025784970798813
        11        1.9675331418769  -0.0041602820080382
        12        1.9675884267442  -0.0022652130319505
        13        1.9676437147184  0.00058703022050959
        14        1.9676990057999  -0.00047561468110276
        15        1.9677542999888  0.0034041165978896
        16        1.9678095972854  0.0018288617757556
        17          1.96786489769  -0.00056747619340863
        18        1.9679202012028  -1.5639138946885E-6
        19        1.9679755078242  0.0040891086155778
        20        1.9680308175543  -0.012449365877712
        21        1.9680861303935  -0.0051412722320454
        22        1.9681414463419  0.0015249249202251
        23           1.9681967654  0.0039870402685713
        24        1.9682520875678  -0.0049405378162659
        25        1.9683074128457  -0.0029195845455367
        26         1.968362741234  0.0053218674288677
        27        1.9684180727329  -0.0074627600800715
        28        1.9684734073426  0.0075968574743687
        29        1.9685287450635  -0.00083625617385914
        30        1.9685840858958  0.010005314922
        31        1.9686394298398  0.0023732262931237
        32        1.9686947768956  -0.0030726870660465
        33        1.9687501270637  0.00061878481735607
        34        1.9688054803441  -0.0025895635568823
        35        1.9688608367373  0.0022983761719856
        36        1.9689161962435  -0.00022724837005356
        37        1.9689715588629  -0.0018603419221579
        38        1.9690269245958  -0.00062077855240093
        39        1.9690822934424  -0.00027488026532327
        40        1.9691376654031  -0.00017167782557223
        41        1.9691930404781  -0.0061199942705635
        42        1.9692484186676  -0.0028821594849677
        43        1.9693037999719  -0.0018501350874573
        44        1.9693591843913  -0.0017095075871372
        45         1.969414571926  0.0040414767203081
        46        1.9694699625763  0.00098509677383503
        47        1.9695253563425  -0.0047999103159458
        48        1.9695807532248  -0.0016221824458094
        49        1.9696361532234  -0.00055273298772991
        50        1.9696915563388  0.0041582882729934
        51         1.969746962571  0.0016428705656548
        52        1.9698023719204  -0.0051718927361473
        53        1.9698577843873  -6.1670829354085E-5
        54        1.9699131999719  0.006142950575898
        55        1.9699686186744  -0.0020678808944045
        56        1.9700240404951  0.00062672346656769
        57        1.9700794654344  0.0003931003611972
        58        1.9701348934924  -0.0015427959536932
        59        1.9701903246694  0.0038180604496383
        60        1.9702457589657  0.0011393333870893
        61        1.9703011963815  -0.00079769702054557
        62        1.9703566369172  -0.00097007911771213
        63        1.9704120805729  -0.0032598123688918
        64         1.970467527349  -0.0003644735921401
        65        1.9705229772456  7.0427159434442E-7
        66        1.9705784302631  0.00043506179274433
        67        1.9706338864018  0.0018572140943685
        68        1.9706893456618  0.0014410020571308
        69        1.9707448080435  -0.0023287222256434
        70         1.970800273547  0.001450074799087
        71        1.9708557421728  0.0045132593020272
        72         1.970911213921  -0.00032024397510394
        73        1.9709666887919  0.00014700223563703
        74        1.9710221667858  0.0011574788710016
        75        1.9710776479029  0.007049090678767
        76        1.9711331321436  0.0055997201512744
        77        1.9711886195079  0.0031251297827385
        78        1.9712441099963  0.00095901264071114
        79         1.971299603609  -0.0028549412590993
        80        1.9713551003463  -0.0062776331620513
        81        1.9714106002083  0.003264623190314
        82        1.9714661031955  0.0021656873208771
        83         1.971521609308  -0.0036363311600714
        84         1.971577118546  0.0020670212521042
        85          1.97163263091  -0.00025786887415551
        86        1.9716881464001  -0.00089522899657402
        87        1.9717436650166  0.0020193893568345
        88        1.9717991867598  -4.3525345441814E-5
        89        1.9718547116299  0.00061878481735607
        90        1.9719102396272  -0.0025895635568823
        91        1.9719657707519  0.0022983761719856
        92        1.9720213050044  -0.00022724837005356
        93        1.9720768423848  -0.0018603419221579
        94        1.9721323828935  -0.00062077855240093
        95        1.9721879265307  -0.00027488026532327
        96        1.9722434732967  -0.00017167782557223
        97        1.9722990231918  -0.0061199942705635
        98        1.9723545762161  -0.0028821594849677
        99          1.97241013237  -0.0018501350874573
       100        1.9724656916538  -0.0017095075871372
       101        1.9725212540676  0.0040414767203081
       102        1.9725768196118  0.00098509677383503
       103        1.9726323882867  -0.0047999103159458
       104        1.9726879600924  -0.0016221824458094
       105        1.9727435350293  -0.00055273298772991
       106        1.9727991130976  0.0041582882729934
       107        1.9728546942976  0.0016428705656548
       108        1.9729102786296  -0.0051718927361473
       109        1.9729658660938  -6.1670829354085E-5
       110        1.9730214566904  0.006142950575898
       111        1.9730770504198  -0.0020678808944045
       112        1.9731326472823  0.00062672346656769
       113         1.973188247278  0.0003931003611972
       114        1.9732438504072  -0.0015427959536932
       115        1.9732994566702  0.0038180604496383
       116        1.9733550660674  0.0011393333870893
       117        1.9734106785988  -0.00079769702054557
       118        1.9734662942649  -0.00097007911771213
       119        1.9735219130658  -0.0032598123688918
       120        1.9735775350018  -0.0003644735921401
       121        1.9736331600733  7.0427159434442E-7
       122        1.9736887882804  0.00043506179274433
       123        1.9737444196234  0.0018572140943685
       124        1.9738000541027  0.0014410020571308
       125        1.9738556917183  -0.0023287222256434
       126        1.9739113324708  0.001450074799087
       127        1.9739669763602  0.0045132593020272
       128        1.9740226233868  -0.00032024397510394
       129         1.974078273551  0.00014700223563703
       130        1.9741339268529  0.0011574788710016
       131        1.9741895832929  0.007049090678767
       132        1.9742452428712  0.0055997201512744
       133        1.9743009055881  0.0031251297827385
       134        1.9743565714439  0.00095901264071114
       135        1.9744122404387  0.0016428705656548
       136         1.974467912573  -0.0051718927361473
       137        1.9745235878468  -6.1670829354085E-5
       138        1.9745792662606  0.006142950575898
       139        1.9746349478146  -0.0020678808944045
       140         1.974690632509  0.00062672346656769
       141         1.974746320344  0.0003931003611972
       142        1.9748020113201  -0.0015427959536932
       143        1.9748577054374  0.0038180604496383
       144        1.9749134026962  0.0011393333870893
       145        1.9749691030968  -0.00079769702054557
       146        1.9750248066394  -0.00097007911771213
       147        1.9750805133243  -0.0032598123688918
       148        1.9751362231518  -0.0003644735921401
       149        1.9751919361221  7.0427159434442E-7
       150        1.9752476522355  0.00043506179274433
       151        1.9753033714922  0.0018572140943685
       152        1.9753590938926  0.0014410020571308
       153        1.9754148194369  -0.0023287222256434
       154        1.9754705481254  0.001450074799087
       155        1.9755262799582  0.0045132593020272
       156        1.9755820149358  -0.00032024397510394
       157        1.9756377530583  0.00014700223563703
       158        1.9756934943261  0.0011574788710016
       159        1.9757492387393  0.007049090678767
       160        1.9758049862984  0.0055997201512744
       161        1.9758607370034  0.0031251297827385
       162        1.9759164908547  0.00095901264071114
       163        1.9759722478526  -0.0028549412590993
       164        1.9760280079973  -0.0062776331620513
       165        1.9760837712891  0.003264623190314
       166        1.9761395377282  0.0021656873208771
       167         1.976195307315  -0.0036363311600714
       168        1.9762510800497  -0.0006389240363132
       169        1.9763068559325  -0.00044272599151177
       170        1.9763626349637  0.0026125198622168
       171        1.9764184171437  0.003595778271713
       172        1.9764742024726  -0.0031520735581627
       173        1.9765299909507  0.0066941196497332
       174        1.9765857825783  0.0016043114123413
       175        1.9766415773556  0.002321058026876
       176         1.976697375283  -0.001296697828133
       177        1.9767531763607  0.0012379994558623
       178        1.9768089805889  0.0045869753304208
       179        1.9768647879679  -0.0021710833341556
       180        1.9769205984981  -0.0061619557021106
       181        1.9769764121796  -0.0035546764824662
       182        1.9770322290127  -0.0026054408553055
       183        1.9770880489977  -0.010527078675756
       184        1.9771438721349  -0.0021858265398343
       185        1.9771996984244  0.0029822340969293
       186        1.9772555278667  -0.00017167782557223
       187         1.977311360462  -0.0061199942705635
       188        1.9773671962104  -0.0028821594849677
       189        1.9774230351124  -0.0018501350874573
       190        1.9774788771681  -0.0017095075871372
       191        1.9775347223779  0.0040414767203081
       192        1.9775905707419  0.00098509677383503
       193        1.9776464222605  -0.0047999103159458
       194        1.9777022769339  -0.0016221824458094
       195        1.9777581347625  -0.00055273298772991
       196        1.9778139957464  0.0041582882729934
       197        1.9778698598859  0.0016428705656548
       198        1.9779257271813  -0.0051718927361473
       199        1.9779815976329  -6.1670829354085E-5
       200        1.9780374712409  0.006142950575898
       201        1.9780933480056  -0.0020678808944045
       202        1.9781492279273  0.00062672346656769
       203        1.9782051110063  0.0003931003611972
       204        1.9782609972427  -0.0015427959536932
       205        1.9783168866369  0.0038180604496383
       206        1.9783727791892  0.0011393333870893
       207        1.9784286748997  -0.00079769702054557
       208        1.9784845737688  -0.00097007911771213
       209        1.9785404757968  -0.0032598123688918
       210        1.9785963809839  -0.0003644735921401
       211        1.9786522893303  7.0427159434442E-7
       212        1.9787082008364  0.00043506179274433
       213        1.9787641155024  0.0018572140943685
       214        1.9788200333286  0.0014410020571308
       215        1.9788759543153  -0.0023287222256434
       216        1.9789318784626  0.001450074799087
       217         1.978987805771  0.0045132593020272
       218        1.9790437362406  -0.00032024397510394
       219        1.9790996698717  0.00014700223563703
       220        1.9791556066646  0.0011574788710016
       221        1.9792115466196  0.007049090678767
       222        1.9792674897368  0.0055997201512744
       223        1.9793234360167  0.0031251297827385
       224        1.9793793854595  0.00095901264071114
       225        1.9794353380654  -0.0028549412590993
       226        1.9794912938346  -0.0062776331620513
       227        1.9795472527676  0.003264623190314
       228        1.9796032148644  0.0021656873208771
       229        1.9796591801255  -0.0036363311600714
       230        1.9797151485511  -0.0006389240363132
       231        1.9797711201414  -0.00044272599151177
       232        1.9798270948967  0.0026125198622168
       233        1.9798830728172  0.003595778271713
       234        1.9799390539034  -0.0031520735581627
       235        1.9799950381553  0.0066941196497332
       236        1.9800510255733  0.0016043114123413
       237        1.9801070161577  0.0038180604496383
       238        1.9801630099087  0.0011393333870893
       239        1.9802190068265  -0.00079769702054557
       240        1.9802750069116  -0.00097007911771213
       241         1.980331010164  -0.0032598123688918
       242        1.9803870165842  -0.0003644735921401
       243        1.9804430261723  7.0427159434442E-7
       244        1.9804990389286  0.00043506179274433
       245        1.9805550548535  0.0018572140943685
       246        1.9806110739471  0.0014410020571308
       247        1.9806670962098  -0.0023287222256434
       248        1.9807231216417  0.001450074799087
       249        1.9807791502433  0.0045132593020272
       250        1.9808351820147  -0.00032024397510394
       251        1.9808912169562  0.00014700223563703
       252         1.980947255068  0.0011574788710016
       253        1.9810032963506  0.007049090678767
       254         1.981059340804  0.0055997201512744
       255        1.9811153884287  0.0031251297827385
       256        1.9811714392248  0.00095901264071114
       257        1.9812274931926  -0.0028549412590993
       258        1.9812835503325  -0.0062776331620513
       259        1.9813396106446  0.003264623190314
       260        1.9813956741292  0.0021656873208771
       261        1.9814517407866  -0.0036363311600714
       262        1.9815078106172  -0.0006389240363132
       263         1.981563883621  -0.00044272599151177
       264        1.9816199597985  0.0026125198622168
       265        1.9816760391499  0.003595778271713
       266        1.9817321216754  -0.0031520735581627
       267        1.9817882073753  0.0066941196497332
       268          1.98184429625  0.0016043114123413
       269        1.9819003882996  0.002321058026876
       270        1.9819564835244  -0.001296697828133
       271        1.9820125819247  0.0012379994558623
       272        1.9820686835008  0.0045869753304208
       273        1.9821247882529  -0.0021710833341556
       274        1.9821808961814  -0.0061619557021106
       275        1.9822370072864  -0.0035546764824662
       276        1.9822931215683  -0.0026054408553055
       277        1.9823492390273  -0.010527078675756
       278        1.9824053596637  -0.0021858265398343
       279        1.9824614834777  0.0029822340969293
       280        1.9825176104697  0.0048103916010906
       281        1.9825737406399  0.0011552106855126
       282        1.9826298739885  -0.0041262592257027
       283        1.9826860105159  -0.0045889690654656
       284        1.9827421502223  -0.0050233265866156
       285        1.9827982931079  0.0080629695923651
       286        1.9828544391732  -0.0013885593404389
       287        1.9829105884182  -0.0010403928678722
       288        1.9829667408433  4.4933888630504E-5
       289        1.9830228964488  0.00045207318391208
       290        1.9830790552349  -0.0014792867600002
       291        1.9831352172019  0.006480910213764
       292        1.9831913823501  -0.0061097874358628
       293        1.9832475506797  0.002959552242039
       294        1.9833037221911  -0.0012717477877536
       295        1.9833598968844  0.0042682952692115
       296        1.9834160747599  0.0027066495600117
       297         1.983472255818  0.0018810300420034
       298        1.9835284400589  -0.00011950955932445
       299        1.9835846274829  -0.0030137142433316
       300        1.9836408180901  -0.0023990359758035
       301         1.983697011881  0.00027402062302292
       302        1.9837532088558  0.0023199239341314
       303        1.9838094090147  0.004469029684991
       304         1.983865612358  -0.0010664770009961
       305         1.983921818886  0.0015147180855244
       306         1.983978028599  0.003361021073598
       307        1.9840342414971  0.00044753681293401
       308        1.9840904575808  -0.0017174462363488
       309        1.9841466768503  0.0006811599183045
       310        1.9842028993058  -0.0033754898288325
       311        1.9842591249476  0.002421992281138
       312         1.984315353776  0.00022865691324225
       313        1.9843715857912  -0.0036635493859398
       314        1.9844278209936  0.0010588128022286
       315        1.9844840593833  -0.0035943697285243
       316        1.9845403009607  0.0021452736514758
       317        1.9845965457261  0.0014636839120212
       318        1.9846527936797  0.0040845722445998
       319        1.9847090448217  -0.00076254014546554
       320        1.9847652991525  0.0017744253240188
       321        1.9848215566723  0.0055498200705156
       322        1.9848778173814  -0.00052211248362795
       323        1.9849340812801  -0.0046207236623121
       324        1.9849903483686  -0.0032654828326144
       325        1.9850466186472  -0.00067067863315967
       326        1.9851028921162  -0.0034310603733138
       327        1.9851591687759  0.0023482762527444
       328        1.9852154486264  -0.00066500816943709
       329        1.9852717316682  0.00052919149053923
       330        1.9853280179014  -0.0062935104604746
       331        1.9853843073263  0.00069590312398322
       332        1.9854405999433  0.0031727616780082
       333        1.9854968957525  0.0031251297827385
       334        1.9855531947543  -0.0012365909126736
       335        1.9856094969489  -0.0017321894420275
       336        1.9856658023366  0.0016712228842678
       337        1.9857221109176  0.00013906358642541
       338        1.9857784226923  0.0030264637139655
       339        1.9858347376609  -0.0074627600800715
       340        1.9858910558237  0.0075968574743687
       341        1.9859473771809  -0.00083625617385914
       342        1.9860037017329  0.010002854526
       343        1.9860600294798  0.0023732262931237
       344         1.986116360422  -0.0030726870660465
       345        1.9861726945598  0.0023414716962773
       346        1.9862290318933  -0.002538529383379
       347         1.986285372423  0.0015022430653347
       348         1.986341716149  -0.00038488726154141
       349        1.9863980630716  0.00064373485773544
       350        1.9864544131911  0.0027962428868286
       351        1.9865107665078  -0.0019476670634857
       352        1.9865671230219  -0.0018558055511799
       353        1.9866234827338  0.00040217310315333
       354        1.9866798456436  0.0012005743952932
       355        1.9867362117517  0.00097375584638986
       356        1.9867925810583  -0.0023275881328989
       357        1.9868489535637  0.0035901078079904
       358        1.9869053292682  -0.00054592843126281
       359        1.9869617081721  -0.0024784224679196
       360        1.9870180902755  0.0046754345644931
       361        1.9870744755789  0.0069118654566805
       362        1.9871308640824  -0.0038518087815296
       363        1.9871872557864  0.001349140544825
       364         1.987243650691  -0.0012025681303381
       365        1.9873000487967  0.0018901027839595
       366        1.9873564501036  -0.0040423363626085
       367         1.987412854612  0.003093375185892
       368        1.9874692623223  0.0021906373612565
       369        1.9875256732346  0.00040330719589785
       370        1.9875820873492  -0.00025786887415551
       371        1.9876385046665  0.0036933102477414
       372        1.9876949251866  0.0022313072855231
       373          1.98775134891  0.0022361848174979
       374        1.9878077758367  0.0066253935326748
       375        1.9878642059672  0.0024651871094635
       376        1.9879206393016  0.00099978557051552
       377        1.9879770758403  0.0016079913236375
       378        1.9880335155836  -0.0017319428727536
       379        1.9880899585316  -0.0010645853393463
       380        1.9881464046847  -0.0056812328111277
       381        1.9882028540432  -0.0005581091675587
       382        1.9882593066072  -0.00014166133180879
       383        1.9883157623772  -0.00031375215458223
       384        1.9883722213533  -0.001227237762434
       385        1.9884286835359  0.0022542455562447
       386        1.9884851489252  -0.011200020335347
       387        1.9885416175214  -0.0008201282960279
       388         1.988598089325  -0.0033982193351923
       389         1.988654564336  -0.0066011488009593
       390        1.9887110425549  -0.0025393012317552
       391        1.9887675239818  -0.0061469358731472
       392        1.9888240086171  -0.005750296421962
       393         1.988880496461  -0.010620379812609
       394        1.9889369875138  -0.0057563300613449
       395        1.9889934817758  -0.0055938024611095
       396        1.9890499792473  -0.0060146950045445
       397        1.9891064799284  -0.0071718989601428
       398        1.9891629838196  -0.0039470425198825
       399         1.989219490921  -0.017668439041381
       400        1.9892760012329  -0.007539468320464
       401        1.9893325147557  -0.010344457108697
       402        1.9893890314895  -0.01379169432543
       403        1.9894455514347  -0.0085110944634481
       404        1.9895020745916  -0.0088679990655301
       405        1.9895586009603  -0.0099266252555213
       406        1.9896151305413  -0.015563090782163
       407        1.9896716633347  -0.0144610220374
       408        1.9897281993408  -0.018890034278155
       409        1.9897847385599  -0.014182053237106
       410        1.9898412809923  -0.017516131399064
       411        1.9898978266382  -0.019767643249382
       412         1.989954375498  -0.018265659393763
       413        1.9900109275719  -0.024917213990803
       414        1.9900674828601  -0.016730802792968
       415         1.990124041363  -0.024015942096263
       416        1.9901806030809  -0.029749653411535
       417        1.9902371680139  -0.031837321507998
       418        1.9902937361624  -0.026235619071333
       419        1.9903503075266  -0.030345130070471
       420        1.9904068821068  -0.030237475815904
       421        1.9904634599034  -0.022520299676979
       422        1.9905200409165  -0.025409114084326
       423        1.9905766251464  -0.028294360734217
       424        1.9906332125935  -0.028364729024048
       425        1.9906898032579  -0.034672705501161
       426          1.99074639714  -0.023729298715753
       427        1.9908029942401  -0.032457272385775
       428        1.9908595945583  -0.038763749027691
       429        1.9909161980951  -0.039617833258235
       430        1.9909728048506  -0.037239578196318
       431        1.9910294148251  -0.037155561408891
       432         1.991086028019  -0.042084526336683
       433        1.9911426444324  -0.039896301064922
       434        1.9911992640657  -0.046450530703495
       435        1.9912558869192  -0.043327969819448
       436         1.991312512993  -0.043722526487894
       437        1.9913691422876  -0.043473527270617
       438        1.9914257748031  -0.044747877572877
       439        1.9914824105398  -0.051092662404795
       440         1.991539049498  -0.054960115313757
       441         1.991595691678  -0.057085849329611
       442        1.9916523370801  -0.056675586369849
       443        1.9917089857045  -0.0644381510596
       444        1.9917656375516  -0.057428165830452
       445        1.9918222926215  -0.065958382489254
       446        1.9918789509145  -0.073009058057695
       447         1.991935612431  -0.076566735966036
       448        1.9919922771712  -0.072439731994482
       449        1.9920489451354  -0.078192544565325
       450        1.9921056163239  -0.079680896664238
       451        1.9921622907368  -0.073793896937264
       452        1.9922189683746  -0.078614708166863
       453        1.9922756492375  -0.083485210820648
       454        1.9923323333257  -0.085867803926717
       455        1.9923890206396  -0.094506860759903
       456        1.9924457111794  -0.086122359078652
       457        1.9925024049454  -0.09746634197967
       458        1.9925591019378  -0.1069484326197
       459         1.992615802157  -0.11127653026733
       460        1.9926725056031  -0.11380423978617
       461        1.9927292122766  -0.11906529579054
       462        1.9927859221776  -0.13050949114664
       463        1.9928426353065  -0.13513751901646
       464        1.9928993516635  -0.14912296081491
       465        1.9929560712489  -0.15331045508061
       466        1.9930127940629  -0.16186461063292
       467        1.9930695201059  -0.16948103433395
       468        1.9931262493781  -0.17861528504246
       469        1.9931829818798  -0.19288671695134
       470        1.9932397176112  -0.20456468406638
       471        1.9932964565727  -0.21136785603072
       472        1.9933531987646  -0.21910552012694
       473         1.993409944187  -0.22872510804184
       474        1.9934666928403  -0.23991204351676
       475        1.9935234447247  -0.24842509029553
       476        1.9935801998406  -0.2531215428368
       477        1.9936369581881  -0.26198896196906
       478        1.9936937197677  -0.26721269749787
       479        1.9937504845795  -0.27527674055168
       480        1.9938072526238  -0.27425593383243
       481        1.9938640239009  -0.27934100443511
       482        1.9939207984111  -0.28186034192216
       483        1.9939775761547  -0.27936172001617
       484        1.9940343571319  -0.27509975597607
       485         1.994091141343  -0.26892693660965
       486        1.9941479287883  -0.2666723251497
       487         1.994204719468  -0.25324002214716
       488        1.9942615133825  -0.24077714777152
       489         1.994318310532  -0.22696240195949
       490        1.9943751109168  -0.20672394863324
       491        1.9944319145372  -0.19480726071268
       492        1.9944887213934  -0.17551397236568
       493        1.9945455314857  -0.16044463114158
       494        1.9946023448144  -0.14465059064515
       495        1.9946591613798  -0.12254375442781
       496        1.9947159811822  -0.10722344434115
       497        1.9947728042217  -0.081518476081597
       498        1.9948296304988  -0.063378798984119
       499        1.9948864600137  -0.046617466502137
       500        1.9949432927666  -0.021026039217016
       501        1.9950001287578  -0.0035943697285243
       502        1.9950569679877  0.023127773651476
       503        1.9951138104564  0.043323683912021
       504        1.9951706561643  0.0666120722446
       505        1.9952275051117  0.082117459854534
       506        1.9952843572988  0.10458692532402
       507        1.9953412127258  0.12776982007052
       508        1.9953980713932  0.14144423538049
       509         1.995454933301  0.15534653140402
       510        1.9955117984497  0.17473465603603
       511        1.9955686668396  0.19430300594185
       512        1.9956255384707  0.20657473639006
       513        1.9956824133436  0.22690966421017
       514        1.9957392914584  0.2376486166301
       515        1.9957961728154  0.25035434129372
       516        1.9958530574148  0.25381740658283
       517        1.9959099452571  0.26910779807952
       518        1.9959668363424  0.2777590745516
       519         1.996023730671  0.28174454077559
       520        1.9960806282432  0.27876340908733
       521        1.9961375290593  0.27760775982119
       522        1.9961944331195  0.27920851964575
       523        1.9962513404242  0.27481393348388
       524        1.9963082509736  0.27386335535925
       525        1.9963651647679  0.26647381088495
       526        1.9964220818076  0.25851413777658
       527        1.9964790020927  0.25521948117893
       528        1.9965359256237  0.25065053821376
       529        1.9965928524008  0.23913781080188
       530        1.9966497824242  0.23361879000041
       531        1.9967067156943  0.23075947854469
       532        1.9967636522114  0.22004797397872
       533        1.9968205919756  0.2103336051809
       534        1.9968775349873  0.2049007079323
       535        1.9969344812468  0.19743579111712
       536        1.9969914307543  0.19047015293407
       537        1.9970483835102  0.17518502492521
       538        1.9971053395146  0.1690602072209
       539        1.9971622987679  0.16405263906315
       540        1.9972192612704  0.15495801452986
       541        1.9972762270222  0.15112500709246
       542        1.9973331960238  0.14258461352525
       543        1.9973901682754  0.13399169250756
       544        1.9974471437773  0.12550822331816
       545        1.9975041225297  0.12193051725638
       546        1.9975611045329  0.11242637066642
       547        1.9976180897872  0.11370404356319
       548        1.9976750782929  0.10754604371153
       549        1.9977320700502  0.099966302816808
       550        1.9977890650595  0.10109491238445
       551         1.997846063321  0.092940891001891
       552        1.9979030648349  0.095271741092498
       553        1.9979600696017  0.091428462429446
       554        1.9980170776215  0.090969612398945
       555        1.9980740888946  0.083123962217073
       556        1.9981311034213  0.082742840476778
       557        1.9981881212019  0.083819886626008
       558        1.9982451422367  0.07498458834047
       559        1.9983021665259  0.068333259347783
       560        1.9983591940698  0.06720574923911
       561        1.9984162248687  0.067387126353796
       562        1.9984732589229  0.062281998360447
       563        1.9985302962327  0.065666672299201
       564        1.9985873367982  0.060447603502717
       565        1.9986443806199  0.05950273671061
       566         1.998701427698  0.050607043207704
       567        1.9987584780328  0.055588897118429
       568        1.9988155316245  0.056122984854854
       569        1.9988725884734  0.054196727976085
       570        1.9989296485798  0.048019885109246
       571         1.998986711944  0.045681528943743
       572        1.9990437785663  0.04739815241116
       573         1.999100848447  0.044156897257535
       574        1.9991579215862  0.045402639797907
       575        1.9992149979844  0.0409232589714
       576        1.9992720776417  0.036675393975717
       577        1.9993291605585  0.037750190598777
       578         1.999386246735  0.037875305647189
       579        1.9994433361715  0.031956660399028
       580        1.9995004288684  0.032108627089909
       581        1.9995575248258  0.035337558299892
       582        1.9996146240441  0.031042452884321
       583        1.9996717265235  0.028038630921659
       584        1.9997288322643  0.029437316354157
       585        1.9997859412668  0.028971729164738
       586        1.9998430535313  0.029055980877018
       587        1.9999001690581  0.021234415522259
       588        1.9999572878474  0.022067194890278
       589        2.0000144098995  0.023926917271363
       590        2.0000715352146  0.021842402197966
       591        2.0001286637932  0.024768360581069
       592        2.0001857956354  0.022258418130446
       593        2.0002429307415  0.018946598335238
       594        2.0003000691119  0.016767783952636
       595        2.0003572107467  0.016075074543756
       596        2.0004143556463  0.020967936409677
       597         2.000471503811  0.017114568657573
       598         2.000528655241  0.010509930507806
       599        2.0005858099366  0.012927455093664
       600        2.0006429678981  0.013216223207804
       601        2.0007001291257  0.017204261123385
       602        2.0007572936198  0.013984150596939
       603        2.0008144613807  0.006483088345797
       604        2.0008716324085  0.010925508516753
       605        2.0009288067036  0.016480928743406
       606        2.0009859842663  0.0076395999954744
       607        2.0010431650969  0.0097225143235232
       608        2.0011003491956  0.0088654386532474
       609        2.0011575365626  0.0063567804220264
       610        2.0012147271984  0.011163997624079
       611        2.0012719211032  0.0079508574190374
       612        2.0013291182772  0.00549874327143
       613        2.0013863187207  0.0048307101805454
       614         2.001443522434  0.0020648620256363
       615        2.0015007294175  0.0045037253323815
       616        2.0015579396713  0.0044321705035665
       617        2.0016151531957  0.0044282517676098
       618        2.0016723699911  0.0054545197973468
       619        2.0017295900577  0.004643259007796
       620        2.0017868133958  0.00051893429158003
       621        2.0018440400057  0.0039463684032995
       622        2.0019012698876  0.0066966717290265
       623        2.0019585030419  0.0015559497126952
       624        2.0020157394688  0.0017387930112791
       625        2.0020729791686  0.0024878030965746
       626        2.0021302221415  0.0081410052514039
       627        2.0021874683879  0.0064662514618074
       628        2.0022447179081  0.0038008949021426
       629        2.0023019707023  0.0014596860708855
       630        2.0023592267708  -0.0025033944405284
       631        2.0024164861138  -0.0060491083430762
       632        2.0024737487317  0.0033963701560828
       633        2.0025310146248  0.0022243484826515
       634        2.0025882837933  -0.0036202744648858
       635        2.0026455562375  -0.00063892403630829
       636        2.0027028319577  -0.00044272599150691
       637        2.0027601109541  0.0026125198622216
       638        2.0028173932271  0.0035957782717178
       639         2.002874678777  -0.003152073558158
       640        2.0029319676039  0.0066941196497379
       641        2.0029892597082  0.0016043114123459
       642        2.0030465550902  0.0023210580268806
       643        2.0031038537502  -0.0012966978281284
       644        2.0031611556884  0.0012379994558668
       645        2.0032184609051  -0.0036635493859353
       646        2.0032757694007  0.0010588128022331
       647        2.0033330811753  -0.0035943697285199
       648        2.0033903962292  0.0021452736514802
       649        2.0034477145628  0.0014636839120255
       650        2.0035050361764  0.0040845722446041
       651        2.0035623610701  -0.00076254014546128
       652        2.0036196892443  0.001774425324023
       653        2.0036770206993  0.0055498200705198
       654        2.0037343554354  -0.0005221124836238
       655        2.0037916934528  -0.004620723662308
       656        2.0038490347518  -0.0032654828326103
       657        2.0039063793326  -0.00067067863315562
       658        2.0039637271957  -0.0034310603733098
       659        2.0040210783413  0.0023482762527484
       660        2.0040784327695  -0.00066500816943314
       661        2.0041357904808  0.00052919149054315
       662        2.0041931514754  -0.0062935104604707
       663        2.0042505157536  0.00069590312398707
       664        2.0043078833157  0.003172761678012
       665        2.0043652541619  0.0031251297827422
       666        2.0044226282925  -0.0012365909126699
       667        2.0044800057079  -0.0017321894420238
       668        2.0045373864083  0.0016712228842715
       669        2.0045947703939  0.00013906358642907
       670        2.0046521576651  0.0030264637139691
       671        2.0047095482222  0.00012205219526126
       672        2.0047669420653  -0.0026167817827471
       673        2.0048243391949  -2.764804701503E-5
       674        2.0048817396112  0.0015408022186518
       675        2.0049391433144  -0.003004641501372
       676        2.0049965503049  -0.0014883595019529
       677         2.005053960583  0.0030298659922025
       678        2.0051113741488  -2.4245768781622E-5
       679        2.0051687910028  -0.0018637442003881
       680        2.0052262111452  0.00073332818455562
       681        2.0052836345762  0.0013911019763754
       682        2.0053410612961  0.0025784970798846
       683        2.0053984913053  -0.004160282008035
       684        2.0054559246041  -0.0022652130319472
       685        2.0055133611926  0.00058703022051281
       686        2.0055708010712  -0.00047561468109957
       687        2.0056282442401  0.0034041165978928
       688        2.0056856906997  0.0018288617757588
       689        2.0057431404503  -0.00056747619340552
       690         2.005800593492  -1.5639138916013E-6
       691        2.0058580498253  0.0040891086155809
       692        2.0059155094503  -0.012449365877709
       693        2.0059729723674  -0.0051412722320424
       694        2.0060304385768  0.0015249249202281
       695        2.0060879080788  0.0039870402685743
       696        2.0061453808738  -0.0020678808944016
       697         2.006202856962  0.0006267234665706
       698        2.0062603363436  0.00039310036120009
       699         2.006317819019  -0.0015427959536903
       700        2.0063753049884  0.0038180604496411
       701        2.0064327942521  0.0011393333870922
       702        2.0064902868105  -0.00079769702054277
       703        2.0065477826638  -0.00097007911770936
       704        2.0066052818122  -0.003259812368889
       705        2.0066627842561  -0.00036447359213737
       706        2.0067202899957  7.0427159705524E-7
       707        2.0067777990314  0.00043506179274701
       708        2.0068353113633  0.0018572140943712
       709        2.0068928269919  0.0014410020571335
       710        2.0069503459173  -0.0023287222256408
       711        2.0070078681399  0.0014500747990896
       712        2.0070653936599  0.0045132593020298
       713        2.0071229224776  -0.00032024397510138
       714        2.0071804545934  0.00014700223563957
       715        2.0072379900075  0.0011574788710041
       716        2.0072955287201  0.0070490906787695
       717        2.0073530707316  0.0055997201512769
       718        2.0074106160422  0.0031251297827409
       719        2.0074681646523  0.00095901264071358
       720         2.007525716562  -0.0028549412590968
       721        2.0075832717718  -0.0062776331620489
       722        2.0076408302818  0.0032646231903164
       723        2.0076983920924  0.0021656873208795
       724        2.0077559572039  -0.0036363311600691
       725        2.0078135256165  -0.00063892403631088
       726        2.0078710973305  -0.00044272599150947
       727        2.0079286723462  0.0026125198622191
       728        2.0079862506638  0.0035957782717152
       729        2.0080438322838  -0.0031520735581605
       730        2.0081014172063  0.0066941196497354
       731        2.0081590054316  0.0016043114123435
       732        2.0082165969601  0.0023210580268781
       733        2.0082741917919  -0.0012966978281308
       734        2.0083317899274  0.0012379994558645
       735        2.0083893913669  0.0045869753304229
       736        2.0084469961107  -0.0021710833341534
       737         2.008504604159  -0.0061619557021085
       738        2.0085622155121  -0.0035546764824641
       739        2.0086198301704  -0.0026054408553035
       740         2.008677448134  -0.010527078675754
       741        2.0087350694033  -0.0021858265398323
       742        2.0087926939786  0.0029822340969313
       743        2.0088503218601  0.0048103916010926
       744        2.0089079530482  0.0011552106855145
       745         2.008965587543  -0.0041262592257008
       746         2.009023225345  -0.0045889690654637
       747        2.0090808664544  0.0027066495600136
       748        2.0091385108714  0.0018810300420053
       749        2.0091961585964  -0.00011950955932256
       750        2.0092538096296  -0.0030137142433297
       751        2.0093114639713  -0.0023990359758016
       752        2.0093691216219  0.00027402062302477
       753        2.0094267825815  0.0023199239341333
       754        2.0094844468505  0.0044690296849928
       755        2.0095421144292  -0.0010664770009943
       756        2.0095997853178  0.0015147180855262
       757        2.0096574595167  0.0033610210735997
       758        2.0097151370261  0.00044753681293576
       759        2.0097728178463  -0.001717446236347
       760        2.0098305019776  0.00068115991830622
       761        2.0098881894202  -0.0033754898288308
       762        2.0099458801745  0.0024219922811397
       763        2.0100035742408  0.00022865691324392
       764        2.0100612716193  -0.0036635493859382
       765        2.0101189723103  0.0010588128022303
       766        2.0101766763141  -0.0035943697285227
       767        2.0102343836309  0.0021452736514775
       768        2.0102920942612  0.0014636839120228
       769        2.0103498082051  0.0040845722446014
       770        2.0104075254629  -0.00076254014546397
       771         2.010465246035  0.0017744253240204
       772        2.0105229699216  0.0055498200705172
       773         2.010580697123  -0.00052211248362642
       774        2.0106384276395  -0.0046207236623106
       775        2.0106961614713  -0.0032654828326129
       776        2.0107538986188  -0.00067067863315818
       777        2.0108116390822  -0.0034310603733124
       778        2.0108693828619  0.0023482762527458
       779        2.0109271299581  -0.00066500816943564
       780         2.010984880371  0.00052919149054067
       781        2.0110426341011  -0.0062935104604731
       782        2.0111003911485  0.00069590312398463
       783        2.0111581515136  0.0031727616780096
       784        2.0112159151966  0.0031251297827398
       785        2.0112736821978  -0.0012365909126722
       786        2.0113314525176  -0.0017321894420261
       787        2.0113892261561  0.0016712228842691
       788        2.0114470031138  0.00013906358642674
       789        2.0115047833908  0.0030264637139668
       790        2.0115625669874  0.00012205219525896
       791        2.0116203539041  -0.0026167817827494
       792        2.0116781441409  -2.7648047017293E-5
       793        2.0117359376982  0.0015408022186496
       794        2.0117937345764  -0.0030046415013742
       795        2.0118515347756  -0.0014883595019551
       796        2.0119093382962  0.0030298659922003
       797        2.0119671451385  -2.4245768783804E-5
       798        2.0120249553027  0.00073332818455349
       799        2.0120827687892  0.0013911019763733
       800        2.0121405855981  0.0025784970798825
       801        2.0121984057299  -0.0041602820080371
       802        2.0122562291847  -0.0022652130319493
       803         2.012314055963  0.00058703022051075
       804        2.0123718860649  -0.00047561468110162
       805        2.0124297194907  0.0034041165978908
       806        2.0124875562408  0.0018288617757567
       807        2.0125453963155  -0.00056747619340752
       808        2.0126032397149  -1.5639138935918E-6
       809        2.0126610864394  0.0040891086155789
       810        2.0127189364893  -0.012449365877711
       811        2.0127767898649  -0.0051412722320443
       812        2.0128346465664  0.0015249249202261
       813        2.0128925065942  0.0039870402685724
       814        2.0129503699485  -0.0049405378162648
       815        2.0130082366297  -0.0029195845455357
       816        2.0130661066379  0.0053218674288687
       817        2.0131239799736  -0.0074627600800705
       818        2.0131818566369  0.0075968574743697
       819        2.0132397366281  -0.00083625617385816
       820        2.0132976199477  0.010000000000001
       821        2.0133555065957  0.0023732262931247
       822        2.0134133965726  -0.0030726870660456
       823        2.0134712898787  0.0023414716962782
       824        2.0135291865141  -0.0025385293833781
       825        2.0135870864792  0.0015022430653357
       826        2.0136449897743  -0.0003848872615405
       827        2.0137028963996  0.00064373485773634
       828        2.0137608063555  0.0027962428868294
       829        2.0138187196422  -0.0019476670634848
       830        2.0138766362601  -0.001855805551179
       831        2.0139345562094  0.00040217310315419
       832        2.0139924794904  0.0012005743952941
       833        2.0140504061033  0.0009737558463907
       834        2.0141083360486  -0.0023275881328981
       835        2.0141662693264  0.0035901078079912
       836         2.014224205937  -0.000545928431262
       837        2.0142821458808  -0.0024784224679188
       838         2.014340089158  0.0046754345644939
       839        2.0143980357689  0.0069118654566812
       840        2.0144559857139  -0.0038518087815289
       841        2.0145139389931  0.0013491405448257
       842        2.0145718956069  -0.0012025681303374
       843        2.0146298555556  0.0018901027839603
       844        2.0146878188394  -0.0040423363626077
       845        2.0147457854586  0.0030933751858927
       846        2.0148037554136  0.0021906373612572
       847        2.0148617287046  0.00040330719589857
       848        2.0149197053319  -0.00025786887415481
       849        2.0149776852958  0.0010951037700539
       850        2.0150356685966  0.0049067894843752
       851        2.0150936552345  -0.0081774411726735
       852        2.0151516452099  0.0025750948016484
       853        2.0152096385231  0.00041124584511013
       854        2.0152676351743  -0.002377488213657
       855        2.0153256351638  0.0035787668805459
       856        2.0153836384919  0.0039144583329229
       857        2.0154416451589  0.0035651577676117
       858        2.0154996551651  -0.0013454638161466
       859        2.0155576685107  0.00053826423249598
       860        2.0156156851962  -0.0031316598887608
       861        2.0156737052216  0.0023925058697811
       862        2.0157317285875  -0.00015013006342581
       863        2.0157897552939  -0.0015518686956487
       864        2.0158477853413  0.00077302143061094
       865        2.0159058187298  -0.0049961083607466
       866        2.0159638554599  0.0040891086155784
       867        2.0160218955318  -0.0022810903303731
       868        2.0160799389457  -0.0070839731034023
       869        2.0161379857019  -0.0081774411726998
       870        2.0161960358009  -0.0016131097038527
       871        2.0162540892427  -0.0046955737834497
       872        2.0163121460278  -0.003544469647765
       873        2.0163702061564  0.0052322741020514
       874        2.0164282696288  0.0034188598035688
       875        2.0164863364453  0.0016768933479909
       876        2.0165444066062  0.0027134541164793
       877        2.0166024801117  -0.0023650131934675
       878        2.0166605569622  0.0097255495558274
       879         2.016718637158  0.0022371351637822
       880        2.0167767206993  -0.0028458685171427
       881        2.0168348075864  -0.0024330587581385
       882        2.0168928978196  0.0012595472180086
       883        2.0169509913993  0.0026431403663192
       884        2.0170090883256  -0.0009360563353762
       885        2.0170671885989  0.0026556153865089
       886        2.0171252922195  -0.0025124452502547
       887        2.0171833991876  0.0021282622603085
       888        2.0172415095036  0.003235136778957
       889        2.0172996231678  0.0050462828919505
       890        2.0173577401803  0.0054851767840786
       891        2.0174158605416  0.0008365306243037
       892        2.0174739842519  -0.0012649432312862
       893        2.0175321113115  0.0013661519359931
       894        2.0175902417207  0.0028245952054418
       895        2.0176483754797  0.0020670212521045
       896         2.017706512589  -0.00025786887415515
       897        2.0177646530486  -0.00089522899657367
       898        2.0178227968591  0.0020193893568348
       899        2.0178809440205  -4.3525345441472E-5
       900        2.0179390945333  -0.0028458685171428
       901        2.0179972483977  -0.0024330587581386
       902         2.018055405614  0.0012595472180084
       903        2.0181135661825  0.0026431403663191
       904        2.0181717301035  -0.00093605633537632
       905        2.0182298973772  0.0026556153865088
       906         2.018288068004  -0.0025124452502549
       907        2.0183462419842  0.0021282622603084
       908         2.018404419318  0.0032351367789569
       909        2.0184626000058  0.0050462828919504
       910        2.0185207840477  0.0054851767840785
       911        2.0185789714442  0.00083653062430359
       912        2.0186371621955  -0.0012649432312863
       913        2.0186953563019  0.001366151935993
       914        2.0187535537637  0.0028245952054417
       915        2.0188117545811  0.0020670212521044
       916        2.0188699587545  -0.00025786887415526
       917        2.0189281662842  -0.00089522899657378
       918        2.0189863771704  0.0020193893568347
       919        2.0190445914134  -4.3525345441579E-5
       920        2.0191028090136  0.0006187848173563
       921        2.0191610299712  -0.0025895635568821
       922        2.0192192542865  0.0022983761719858
       923        2.0192774819597  -0.00022724837005334
       924        2.0193357129913  -0.0018603419221577
       925        2.0193939473815  -0.00062077855240072
       926        2.0194521851305  -0.00027488026532307
       927        2.0195104262387  -0.00017167782557203
       928        2.0195686707063  -0.0061199942705633
       929        2.0196269185337  -0.0028821594849675
       930        2.0196851697211  -0.0018501350874571
       931        2.0197434242688  -0.001709507587137
       932        2.0198016821772  0.0040414767203083
       933        2.0198599434464  0.0009850967738352
       934        2.0199182080768  -0.0047999103159456
       935        2.0199764760688  -0.0016221824458092
       936        2.0200347474225  -0.00055273298772975
       937        2.0200930221382  0.0041582882729935
       938        2.0201513002164  0.001642870565655
       939        2.0202095816571  -0.0051718927361472
       940        2.0202678664609  -6.1670829353942E-5
       941        2.0203261546278  0.0061429505758981
       942        2.0203844461583  -0.0020678808944044
       943        2.0204427410526  0.00062672346656782
       944         2.020501039311  0.00039310036119733
       945        2.0205593409337  -0.0015427959536931
       946        2.0206176459212  0.0038180604496384
       947        2.0206759542737  0.0011393333870895
       948        2.0207342659914  -0.00079769702054545
       949        2.0207925810747  -0.00097007911771202
       950        2.0208508995238  -0.0032598123688917
       951        2.0209092213391  -0.012449365877712
       952        2.0209675465208  -0.0051412722320453
       953        2.0210258750693  0.0015249249202252
       954        2.0210842069847  0.0039870402685714
       955        2.0211425422675  -0.0049405378162658
       956        2.0212008809179  -0.0029195845455366
       957        2.0212592229362  0.0053218674288678
       958        2.0213175683226  -0.0074627600800714
       959        2.0213759170775  0.0075968574743687
       960        2.0214342692012  -0.00083625617385907
       961         2.021492624694  0.010000855463
       962        2.0215509835561  0.0023732262931238
       963        2.0216093457879  -0.0030726870660464
       964        2.0216677113896  0.0023414716962773
       965        2.0217260803615  -0.002538529383379
       966        2.0217844527039  0.0015022430653348
       967        2.0218428284172  -0.00038488726154135
       968        2.0219012075015  0.00064373485773549
       969        2.0219595899573  0.0027962428868286
       970        2.0220179757847  -0.0019476670634857
       971        2.0220763649841  -0.0018558055511798
       972        2.0221347575558  0.00040217310315338
       973        2.0221931535001  0.0012005743952933
       974        2.0222515528172  0.0009737558463899
       975        2.0223099555074  -0.0023275881328989
       976        2.0223683615711  0.0035901078079904
       977        2.0224267710085  -0.00054592843126278
       978          2.02248518382  -0.0024784224679196
       979        2.0225436000058  0.0046754345644931
       980        2.0226020195662  0.0069118654566805
       981        2.0226604425014  -0.0038518087815296
       982        2.0227188688119  0.001349140544825
       983        2.0227772984979  -0.0012025681303381
       984        2.0228357315596  0.0018901027839595
       985        2.0228941679975  -0.0040423363626085
       986        2.0229526078116  0.003093375185892
       987        2.0230110510025  0.0021906373612565
       988        2.0230694975703  0.00040330719589786
       989        2.0231279475153  -0.0002578688741555
       990        2.0231864008379  0.0036933102477414
       991        2.0232448575383  0.0022473419984824
       992        2.0233033176168  0.0022972420792411
       993        2.0233617810737  0.0067644333998933
       994        2.0234202479094  0.0027077836527562
       995         2.023478718124  0.0013740905852043
       996         2.023537191718  0.0021418713732423
       997        2.0235956686915  -0.0010109064565147
       998        2.0236541490449  -0.00013992322872575
       999        2.0237126327785  -0.0045163871298165
      1000        2.0237711198925  0.00086034657193817
      1001        2.0238296103873  0.0015544113315825
