# Supplementary material for: Controllable surface carrier type of metal oxide nanocrystals for multifunctional photocatalysis
Source: iScience. 2025 Jan 4;28(2):111750. doi: 10.1016/j.isci.2025.111750 (PMC11787535; doi:10.1016/j.isci.2025.111750)
Supplement: Data S1. Raw data of relevant figures, related to the main manuscript and supplemental information [file mmc2.zip › Data/ESR/Copper vacancy/A3]

     index            Field [G]         Intensity []

         1                 3460  -0.00045769104596004
         2               3460.1  0.0055044946375043
         3               3460.2  -0.0012647991515819
         4               3460.3  -0.0014267993448249
         5               3460.4  0.002137204906523
         6               3460.5  0.0035749566215554
         7               3460.6  -0.0015859066774744
         8               3460.7  0.0067455318321701
         9               3460.8  0.0023049908209533
        10               3460.9  -0.00019733359253365
        11                 3461  0.0037629925601411
        12               3461.1  0.0056549233883729
        13               3461.2  -0.0016553353317214
        14               3461.3  0.00028866698719562
        15               3461.4  -0.0066223769709782
        16               3461.5  0.0028083485642444
        17               3461.6  0.0096615353105457
        18               3461.7  0.0026029554620969
        19               3461.8  -0.0065298054319822
        20               3461.9  0.0011941323530007
        21                 3462  0.0030658131570771
        22               3462.1  0.0059123879812057
        23               3462.2  0.0053424944442612
        24               3462.3  0.0019231332225946
        25               3462.4  -0.0023872290619089
        26               3462.5  0.00034073847788091
        27               3462.6  -0.0018578355732753
        28               3462.7  0.0054032445167274
        29               3462.8  0.0010263464385704
        30               3462.9  -0.0011809061943667
        31                 3463  0.0045382791992331
        32               3463.1  0.0041708859038425
        33               3463.2  0.0038931712868543
        34               3463.3  -0.0053032325402845
        35               3463.4  0.0036646352999578
        36               3463.5  0.0035547065974
        37               3463.6  0.0010350250203513
        38               3463.7  0.0024062409417303
        39               3463.8  0.00053745299824754
        40               3463.9  -0.0036948020502281
        41                 3464  -0.0016148352834106
        42               3464.1  -0.0015396209079763
        43               3464.2  -0.00062547696039033
        44               3464.3  0.0057532806485563
        45               3464.4  -0.001201156218522
        46               3464.5  -0.0091623085721823
        47               3464.6  0.001998347598029
        48               3464.7  -0.0018578355732752
        49               3464.8  0.0011565251652837
        50               3464.9  0.0034823850825594
        51                 3465  -0.0020343000694865
        52               3465.1  0.0012693467284351
        53               3465.2  -0.0001452621018483
        54               3465.3  0.0011218108381601
        55               3465.4  0.0075005684471067
        56               3465.5  -0.0014817636961038
        57               3465.6  0.002935634430364
        58               3465.7  0.0030079559452047
        59               3465.8  0.0045729935263566
        60               3465.9  0.0025884911591288
        61                 3466  0.00027998840541483
        62               3466.1  -0.0018607284338688
        63               3466.2  -0.0059975190827548
        64               3466.3  -0.0023091218258809
        65               3466.4  -0.00088583441381667
        66               3466.5  -0.0037034806320089
        67               3466.6  0.00080938189404851
        68               3466.7  0.0031670632778542
        69               3466.8  0.003013741666392
        70               3466.9  0.0033493134952526
        71                 3467  -0.0029658011806341
        72               3467.1  -0.0063533409357709
        73               3467.2  -0.0058673403560416
        74               3467.3  0.00063291739783731
        75               3467.4  0.0036906710453006
        76               3467.5  -0.0046263031613758
        77               3467.6  0.0011131322563793
        78               3467.7  -0.001889657039805
        79               3467.8  0.0023599551722324
        80               3467.9  -0.0014730851143228
        81                 3468  0.0032451705138821
        82               3468.1  -0.0098132022057482
        83               3468.2  0.0020157047615908
        84               3468.3  0.0045469577810141
        85               3468.4  0.0046424221806038
        86               3468.5  0.0018999903378458
        87               3468.6  -0.00063704840276471
        88               3468.7  0.00083541763939122
        89               3468.8  -0.0060582691552209
        90               3468.9  0.0072459967148677
        91                 3469  0.0011999180741882
        92               3469.1  0.0018160973806306
        93               3469.2  -0.0031914443069369
        94               3469.3  0.0029848130604558
        95               3469.4  -0.0018694070156496
        96               3469.5  0.003161277556667
        97               3469.6  0.003687778184707
        98               3469.7  0.0021950621183957
        99               3469.8  0.0075005684471068
       100               3469.9  0.0036559567181772
       101                 3470  -0.0016119424228168
       102               3470.1  0.0016193828602641
       103               3470.2  -0.0012879420363306
       104               3470.3  -0.0034199802938334
       105               3470.4  -0.0044556243863517
       106               3470.5  0.0027562770735593
       107               3470.6  -0.0028385153145144
       108               3470.7  -0.0008626915290675
       109               3470.8  0.001697490096292
       110               3470.9  0.0048391367009705
       111                 3471  0.0027302413282167
       112               3471.1  0.0028285985884
       113               3471.2  -0.0025868364428689
       114               3471.3  0.0051804942510184
       115               3471.4  0.0026926341404996
       116               3471.5  3.4095254956778E-5
       117               3471.6  0.0030513488541093
       118               3471.7  0.0028025628430574
       119               3471.8  0.0001122024909847
       120               3471.9  0.0030368845511412
       121                 3472  0.00094823920254279
       122               3472.1  -7.2940587007384E-5
       123               3472.2  -0.0037700164256621
       124               3472.3  0.0058458521875526
       125               3472.4  0.0010870965110369
       126               3472.5  0.0050242797789626
       127               3472.6  -0.00059365549386014
       128               3472.7  0.0038179569114204
       129               3472.8  0.0044052076119266
       130               3472.9  0.0043039574911497
       131                 3473  0.0060454595685128
       132               3473.1  0.010004147753
       133               3473.2  -0.0064227695900176
       134               3473.3  -0.0010304774434977
       135               3473.4  0.0017611330293519
       136               3473.5  0.0070058892855969
       137               3473.6  -0.00046058390655326
       138               3473.7  -0.0009552630680634
       139               3473.8  0.0034505636160299
       140               3473.9  -0.0025318720915899
       141                 3474  0.0052962086747636
       142               3474.1  -0.00038826239171257
       143               3474.2  0.0038179569114204
       144               3474.3  0.0033290634710976
       145               3474.4  0.004402314751333
       146               3474.5  -0.004250231284204
       147               3474.6  0.0077898545064697
       148               3474.7  -0.0062318407908382
       149               3474.8  -0.0052222324436625
       150               3474.9  0.00065606028258666
       151                 3475  0.0053077801171382
       152               3475.1  0.0052991015353573
       153               3475.2  -0.0028269438721397
       154               3475.3  -0.0016553353317209
       155               3475.4  0.00028866698719612
       156               3475.5  -0.0066223769709777
       157               3475.6  0.0028083485642449
       158               3475.7  0.0096615353105462
       159               3475.8  0.0026029554620974
       160               3475.9  -0.0065298054319817
       161                 3476  0.0011941323530013
       162               3476.1  0.0030658131570777
       163               3476.2  0.0059123879812062
       164               3476.3  0.0053424944442618
       165               3476.4  0.0019231332225952
       166               3476.5  -0.0023872290619084
       167               3476.6  0.00034073847788147
       168               3476.7  -0.0018578355732747
       169               3476.8  0.005403244516728
       170               3476.9  0.001026346438571
       171                 3477  -0.0011809061943661
       172               3477.1  0.0045382791992337
       173               3477.2  0.0041708859038431
       174               3477.3  0.0038931712868549
       175               3477.4  -0.0053032325402839
       176               3477.5  0.0036646352999585
       177               3477.6  0.0035547065974007
       178               3477.7  0.0010350250203519
       179               3477.8  0.0024062409417309
       180               3477.9  0.00053745299824817
       181                 3478  -0.0036948020502275
       182               3478.1  -0.00161483528341
       183               3478.2  -0.0015396209079757
       184               3478.3  -0.00062547696038968
       185               3478.4  0.0057532806485569
       186               3478.5  -0.0012011562185214
       187               3478.6  -0.0091623085721816
       188               3478.7  0.0019983475980296
       189               3478.8  -0.0018578355732746
       190               3478.9  0.0011565251652843
       191                 3479  0.0034823850825601
       192               3479.1  -0.0020343000694858
       193               3479.2  0.0017437758657905
       194               3479.3  0.0091986776155662
       195               3479.4  -0.0062954837238977
       196               3479.5  0.0085535697031875
       197               3479.6  0.0016656686297627
       198               3479.7  -0.0015743352350991
       199               3479.8  -0.00045769104595922
       200               3479.9  -0.0077621640448663
       201                 3480  0.0025942768803168
       202               3480.1  -0.0034951946692671
       203               3480.2  0.00049406008934396
       204               3480.3  -0.0028703367810437
       205               3480.4  0.0018450259865676
       206               3480.5  0.0028546343337433
       207               3480.6  -0.00042008385824201
       208               3480.7  0.0035170994096838
       209               3480.8  0.0018074187988505
       210               3480.9  -0.0034778375057053
       211                 3481  -0.00012211921709844
       212               3481.1  -0.0030439084166613
       213               3481.2  -0.0009147630197521
       214               3481.3  0.0050763512696485
       215               3481.4  0.0058603164905213
       216               3481.5  -0.00095526306806284
       217               3481.6  0.0012375252619061
       218               3481.7  -0.0026649436788961
       219               3481.8  0.0020359547857471
       220               3481.9  0.00087881054829643
       221                 3482  0.0027852056794964
       222               3482.1  -0.00016261926540911
       223               3482.2  -0.0034923018086733
       224               3482.3  0.00075731040336416
       225               3482.4  0.0010494893233205
       226               3482.5  -0.0019648714152384
       227               3482.6  -0.0026880865636451
       228               3482.7  -0.0029542297382587
       229               3482.8  -0.00052133397901873
       230               3482.9  0.0020677762522771
       231                 3483  -0.0002580836649987
       232               3483.1  0.005461101728601
       233               3483.2  -0.00038826239171187
       234               3483.3  -0.0021934074021348
       235               3483.4  0.0022500264696756
       236               3483.5  -0.00070069133582351
       237               3483.6  -0.0015164780232262
       238               3483.7  0.0024814553171657
       239               3483.8  0.0021719192336477
       240               3483.9  -3.8226259882981E-5
       241                 3484  0.0019028831984405
       242               3484.1  0.0012114895165637
       243               3484.2  -0.00022047647728142
       244               3484.3  0.0044370290784574
       245               3484.4  -0.0048808748936138
       246               3484.5  0.0016540971873886
       247               3484.6  -0.0012879420363296
       248               3484.7  -0.0034199802938324
       249               3484.8  -0.0044556243863506
       250               3484.9  0.0027562770735604
       251                 3485  -0.0028385153145134
       252               3485.1  -0.00086269152906642
       253               3485.2  0.0016974900962931
       254               3485.3  0.0048391367009716
       255               3485.4  0.0027302413282178
       256               3485.5  0.0035170994096842
       257               3485.6  0.001807418798851
       258               3485.7  -0.0034778375057048
       259               3485.8  -0.00012211921709794
       260               3485.9  -0.0030439084166608
       261                 3486  -0.0009147630197516
       262               3486.1  0.005076351269649
       263               3486.2  0.0058603164905218
       264               3486.3  -0.00095526306806233
       265               3486.4  0.0012375252619066
       266               3486.5  -0.0026649436788956
       267               3486.6  0.0020359547857476
       268               3486.7  0.00087881054829696
       269               3486.8  0.0027852056794969
       270               3486.9  -0.00016261926540857
       271                 3487  -0.0034923018086727
       272               3487.1  0.0007573104033647
       273               3487.2  0.001049489323321
       274               3487.3  -0.0019648714152379
       275               3487.4  -0.0026880865636445
       276               3487.5  -0.0029542297382581
       277               3487.6  -0.00052133397901817
       278               3487.7  0.0020677762522776
       279               3487.8  -0.00025808366499813
       280               3487.9  0.0054611017286016
       281                 3488  -0.00038826239171129
       282               3488.1  -0.0021934074021343
       283               3488.2  0.0022500264696762
       284               3488.3  -0.00070069133582292
       285               3488.4  -0.0015164780232256
       286               3488.5  0.0024814553171663
       287               3488.6  0.0021719192336483
       288               3488.7  -3.8226259882376E-5
       289               3488.8  0.0019028831984411
       290               3488.9  0.0012114895165643
       291                 3489  -0.0002204764772808
       292               3489.1  0.004437029078458
       293               3489.2  -0.0048808748936132
       294               3489.3  0.0016540971873893
       295               3489.4  -0.001287942036329
       296               3489.5  -0.0034199802938317
       297               3489.6  -0.00445562438635
       298               3489.7  0.002756277073561
       299               3489.8  -0.0028385153145127
       300               3489.9  -0.00086269152906576
       301                 3490  0.0016974900962938
       302               3490.1  0.0048391367009722
       303               3490.2  0.0027302413282185
       304               3490.3  0.0028285985884018
       305               3490.4  -0.0025868364428671
       306               3490.5  0.0051804942510202
       307               3490.6  0.0050763512696497
       308               3490.7  0.0058603164905225
       309               3490.8  -0.00095526306806166
       310               3490.9  0.0012375252619073
       311                 3491  -0.0026649436788949
       312               3491.1  0.0020359547857483
       313               3491.2  0.00087881054829765
       314               3491.3  0.0027852056794976
       315               3491.4  -0.00016261926540787
       316               3491.5  -0.003492301808672
       317               3491.6  0.00075731040336541
       318               3491.7  0.0010494893233217
       319               3491.8  -0.0019648714152371
       320               3491.9  -0.0026880865636438
       321                 3492  -0.0029542297382574
       322               3492.1  -0.00052133397901743
       323               3492.2  0.0020677762522784
       324               3492.3  -0.00025808366499738
       325               3492.4  0.0054611017286024
       326               3492.5  -0.00038826239171053
       327               3492.6  -0.0021934074021335
       328               3492.7  0.0022500264696769
       329               3492.8  -0.00070069133582214
       330               3492.9  -0.0015164780232248
       331                 3493  0.0024814553171671
       332               3493.1  0.0021719192336491
       333               3493.2  -3.822625988157E-5
       334               3493.3  0.0019028831984419
       335               3493.4  0.0012114895165651
       336               3493.5  -0.00022047647727998
       337               3493.6  0.0044370290784588
       338               3493.7  -0.0048808748936123
       339               3493.8  0.0016540971873901
       340               3493.9  -0.0012879420363281
       341                 3494  -0.0034199802938309
       342               3494.1  -0.0044556243863491
       343               3494.2  0.0027562770735619
       344               3494.3  -0.0028385153145118
       345               3494.4  -0.00086269152906487
       346               3494.5  0.0016974900962947
       347               3494.6  0.0048391367009731
       348               3494.7  0.0027302413282194
       349               3494.8  0.0028285985884027
       350               3494.9  -0.0025868364428662
       351                 3495  0.0051804942510212
       352               3495.1  0.0026926341405024
       353               3495.2  3.4095254959576E-5
       354               3495.3  0.0030513488541121
       355               3495.4  0.0028025628430602
       356               3495.5  0.00011220249098757
       357               3495.6  0.0030368845511441
       358               3495.7  0.001194132353004
       359               3495.8  0.0030658131570804
       360               3495.9  0.0059123879812089
       361                 3496  0.0053424944442645
       362               3496.1  0.001923133222598
       363               3496.2  -0.0023872290619056
       364               3496.3  0.0003407384778843
       365               3496.4  -0.0018578355732719
       366               3496.5  0.0054032445167308
       367               3496.6  0.0010263464385739
       368               3496.7  -0.0011694380547495
       369               3496.8  0.0045801766989758
       370               3496.9  0.0042649835457872
       371                 3497  0.004056390821419
       372               3497.1  -0.0050521464935955
       373               3497.2  0.0040222329031177
       374               3497.3  0.0040373612262192
       375               3497.4  0.0016539322917059
       376               3497.5  0.003186126075355
       377               3497.6  0.0014876203522612
       378               3497.7  -0.0025578838573178
       379               3497.8  -0.00027478364986135
       380               3497.9  1.9860751188779E-5
       381                 3498  0.0011574795897996
       382               3498.1  0.0077871981593455
       383               3498.2  0.0010860352091199
       384               3498.3  -0.0065929523277078
       385               3498.4  0.0048504660603712
       386               3498.5  0.0013073244833824
       387               3498.6  0.0046336250160113
       388               3498.7  0.0072855268802788
       389               3498.8  0.0021089120795222
       390               3498.9  0.0062410130217611
       391                 3499  0.014063820685548
       392               3499.1  -0.0010486275814789
       393               3499.2  0.014195872327843
       394               3499.3  0.0077170773978322
       395               3499.4  0.0049223874825458
       396               3499.5  0.0064759450152038
       397               3499.6  -0.00037818010638783
       398               3499.7  0.010441969481284
       399               3499.8  0.004829493630737
       400               3499.9  0.0093089573763098
       401                 3500  0.0064479090321842
       402               3500.1  0.0083731464582186
       403               3500.2  0.010597062504305
       404               3500.3  0.011180565072316
       405               3500.4  0.0075626910164138
       406               3500.5  0.013911906480129
       407               3500.6  0.012294460312809
       408               3500.7  0.012609099586012
       409               3500.8  0.010518358420973
       410               3500.9  0.010136639963419
       411                 3501  0.018016187441148
       412               3501.1  0.01310267543698
       413               3501.2  0.015808423493561
       414               3501.3  0.019077567043395
       415               3501.4  0.022978013756939
       416               3501.5  0.02164256156438
       417               3501.6  0.022528905500929
       418               3501.7  0.017915901067038
       419               3501.8  0.026539256849302
       420               3501.9  0.024883092291393
       421                 3502  0.02311101833188
       422               3502.1  0.027049100374288
       423               3502.2  0.027774676583595
       424               3502.3  0.026064989012801
       425               3502.4  0.030020402277534
       426               3502.5  0.029013172037524
       427               3502.6  0.029069604771232
       428               3502.7  0.026497220894062
       429               3502.8  0.037285401220747
       430               3502.9  0.033747117323447
       431                 3503  0.038888849167048
       432               3503.1  0.034586851879089
       433               3503.2  0.040294681663369
       434               3503.3  0.042223515971559
       435               3503.4  0.043509678938662
       436               3503.5  0.046684886835607
       437               3503.6  0.052119889069889
       438               3503.7  0.037224800517385
       439               3503.8  0.044276699681912
       440               3503.9  0.048694366234892
       441                 3504  0.055613811942172
       442               3504.1  0.049871124823471
       443               3504.2  0.051149791609332
       444               3504.3  0.057378987366227
       445               3504.4  0.053370438374083
       446               3504.5  0.063126018610471
       447               3504.6  0.059526072475458
       448               3504.7  0.06587435121951
       449               3504.8  0.067585592043318
       450               3504.9  0.070917592724655
       451                 3505  0.064700409306001
       452               3505.1  0.079241702078702
       453               3505.2  0.067787683609281
       454               3505.3  0.071559213679863
       455               3505.4  0.080143239769767
       456               3505.5  0.088022184940115
       457               3505.6  0.091903566879456
       458               3505.7  0.088045528734764
       459               3505.8  0.10009403417073
       460               3505.9  0.098920895517304
       461                 3506  0.10424011190982
       462               3506.1  0.11039390730606
       463               3506.2  0.12250967445773
       464               3506.3  0.12116936476305
       465               3506.4  0.1189367571888
       466               3506.5  0.13620208058633
       467               3506.6  0.13816968085738
       468               3506.7  0.14698620407722
       469               3506.8  0.15504804115621
       470               3506.9  0.15515658348778
       471                 3507  0.16440457287008
       472               3507.1  0.17712950967177
       473               3507.2  0.16666094063061
       474               3507.3  0.18648702282665
       475               3507.4  0.1839833446058
       476               3507.5  0.18494642122428
       477               3507.6  0.18979258227042
       478               3507.7  0.18569208482789
       479               3507.8  0.19879021294094
       480               3507.9  0.19474554325412
       481                 3508  0.20006395725185
       482               3508.1  0.19712966321896
       483               3508.2  0.19755235132295
       484               3508.3  0.19633785465398
       485               3508.4  0.19196805618939
       486               3508.5  0.18183545980954
       487               3508.6  0.18026841867552
       488               3508.7  0.16981550529808
       489               3508.8  0.15971187150471
       490               3508.9  0.15865621374718
       491                 3509  0.13898895783363
       492               3509.1  0.12213479557501
       493               3509.2  0.10953477176523
       494               3509.3  0.10117827199019
       495               3509.4  0.091974243647133
       496               3509.5  0.069927841027764
       497               3509.6  0.064068065306906
       498               3509.7  0.049316493622978
       499               3509.8  0.0191119037742
       500               3509.9  0.01558281021012
       501                 3510  0.0086432483815891
       502               3510.1  -0.017485193982461
       503               3510.2  -0.025445910766416
       504               3510.3  -0.047372732739441
       505               3510.4  -0.060779668882711
       506               3510.5  -0.07082779687069
       507               3510.6  -0.093138778284396
       508               3510.7  -0.095815321872551
       509               3510.8  -0.12392039262871
       510               3510.9  -0.13056008200164
       511                 3511  -0.13814510671542
       512               3511.1  -0.14304616394829
       513               3511.2  -0.16237668824779
       514               3511.3  -0.16772651748683
       515               3511.4  -0.17581908881351
       516               3511.5  -0.18153581424446
       517               3511.6  -0.1893795508295
       518               3511.7  -0.19602349424512
       519               3511.8  -0.20096140090799
       520               3511.9  -0.20599751908275
       521                 3512  -0.20167599749934
       522               3512.1  -0.19842427335468
       523               3512.2  -0.19847930045897
       524               3512.3  -0.19049762316378
       525               3512.4  -0.18393508653037
       526               3512.5  -0.17922745559022
       527               3512.6  -0.1734547770862
       528               3512.7  -0.17414379090996
       529               3512.8  -0.17152594071765
       530               3512.9  -0.16438406517863
       531                 3513  -0.15131461407294
       532               3513.1  -0.14151760926216
       533               3513.2  -0.14299381577666
       534               3513.3  -0.13038063742048
       535               3513.4  -0.12654524981462
       536               3513.5  -0.11556156801957
       537               3513.6  -0.11249393096476
       538               3513.7  -0.10147003709439
       539               3513.8  -0.10823070479949
       540               3513.9  -0.090531225583709
       541                 3514  -0.082636476260391
       542               3514.1  -0.077542554053609
       543               3514.2  -0.075843491397546
       544               3514.3  -0.074996022761736
       545               3514.4  -0.070513760185834
       546               3514.5  -0.074518361146541
       547               3514.6  -0.058565882413067
       548               3514.7  -0.062067814067996
       549               3514.8  -0.0590086622345
       550               3514.9  -0.061780980344085
       551                 3515  -0.053456147296612
       552               3515.1  -0.056245941874147
       553               3515.2  -0.049329722232503
       554               3515.3  -0.046895704903068
       555               3515.4  -0.046647437913243
       556               3515.5  -0.039581826113732
       557               3515.6  -0.041820984111466
       558               3515.7  -0.045546188054174
       559               3515.8  -0.040832784626125
       560               3515.9  -0.040867183794072
       561                 3516  -0.044490099840973
       562               3516.1  -0.037148302501295
       563               3516.2  -0.035271098467245
       564               3516.3  -0.039067525082568
       565               3516.4  -0.031667974664951
       566               3516.5  -0.03540681662506
       567               3516.6  -0.029304126443883
       568               3516.7  -0.02769370148661
       569               3516.8  -0.028196730543425
       570               3516.9  -0.021889202259417
       571                 3517  -0.024770109118774
       572               3517.1  -0.02911012275953
       573               3517.2  -0.024940335327389
       574               3517.3  -0.025493720620949
       575               3517.4  -0.029610242983819
       576               3517.5  -0.021727198034079
       577               3517.6  -0.017659214257228
       578               3517.7  -0.017787674483503
       579               3517.8  -0.019562949374909
       580               3517.9  -0.017736684671007
       581                 3518  -0.020243235913032
       582               3518.1  -0.015549196866203
       583               3518.2  -0.016513536531749
       584               3518.3  -0.021065170387191
       585               3518.4  -0.017021845139466
       586               3518.5  -0.019233477831675
       587               3518.6  -0.016439443667413
       588               3518.7  -0.0097947909507693
       589               3518.8  -0.0083688135741388
       590               3518.9  -0.014554083179826
       591                 3519  -0.011773499800499
       592               3519.1  -0.015068984106599
       593               3519.2  -0.0098027674099342
       594               3519.3  -0.010376921309932
       595               3519.4  -0.007928320294147
       596               3519.5  -0.010317818177902
       597               3519.6  -0.013129042714119
       598               3519.7  -0.0083727722020313
       599               3519.8  -0.0075858855281834
       600               3519.9  -0.010117639898172
       601                 3520  -0.010370500902493
       602               3520.1  -0.010178692996668
       603               3520.2  -0.0073004000597993
       604               3520.3  -0.0042561788975552
       605               3520.4  -0.0061628827482131
       606               3520.5  -3.7555647196518E-5
       607               3520.6  -0.0054939432584564
       608               3520.7  -0.0069194277973527
       609               3520.8  -0.0021098003307049
       610               3520.9  -0.0047079422572184
       611                 3521  -0.0051849216206501
       612               3521.1  -0.00086210035046439
       613               3521.2  0.0010123639736678
       614               3521.3  -0.0050792282489788
       615               3521.4  0.000334118966885
       616               3521.5  0.0015346774148934
       617               3521.6  -0.0019241334032228
       618               3521.7  -0.00017242499781022
       619               3521.8  -0.0037039809031481
       620               3521.9  -0.008672726776125
       621                 3522  -0.0021188230886691
       622               3522.1  -0.0024439320082138
       623               3522.2  -0.0031402386785925
       624               3522.3  0.0030744226039316
       625               3522.4  -0.00083901304204108
       626               3522.5  0.0052371488371283
       627               3522.6  -0.0014380725476166
       628               3522.7  -0.0015261077904405
       629               3522.8  0.0020935951455177
       630               3522.9  0.003563503941193
       631                 3523  -0.0015859066774744
       632               3523.1  0.0067455318321701
       633               3523.2  0.0023049908209533
       634               3523.3  -0.00019733359253366
       635               3523.4  0.0037629925601411
       636               3523.5  0.0056549233883729
       637               3523.6  -0.0016553353317214
       638               3523.7  0.00028866698719561
       639               3523.8  -0.0066223769709782
       640               3523.9  0.0028083485642443
       641                 3524  0.0096615353105457
       642               3524.1  0.0026029554620969
       643               3524.2  -0.0065298054319822
       644               3524.3  0.0011941323530007
       645               3524.4  0.0030658131570771
       646               3524.5  0.0059123879812056
       647               3524.6  0.0053424944442612
       648               3524.7  0.0019231332225946
       649               3524.8  -0.002387229061909
       650               3524.9  0.00034073847788089
       651                 3525  -0.0018578355732753
       652               3525.1  0.0054032445167274
       653               3525.2  0.0010263464385704
       654               3525.3  -0.0011809061943667
       655               3525.4  0.004538279199233
       656               3525.5  0.0041708859038424
       657               3525.6  0.0038931712868543
       658               3525.7  -0.0053032325402845
       659               3525.8  0.0036646352999578
       660               3525.9  0.0035547065974
       661                 3526  0.0010350250203513
       662               3526.1  0.0024062409417303
       663               3526.2  0.0005374529982475
       664               3526.3  -0.0027922295450167
       665               3526.4  0.0020967048582122
       666               3526.5  0.00037255994441078
       667               3526.6  -0.00034486948280861
       668               3526.7  0.00082384619701652
       669               3526.8  0.003167063277854
       670               3526.9  0.0038092783296391
       671                 3527  -0.0037844807286306
       672               3527.1  0.0035286708520574
       673               3527.2  -0.0039030880129693
       674               3527.3  -0.0033129444518695
       675               3527.4  -0.0035530518811405
       676               3527.5  -0.0029947297865705
       677               3527.6  0.001269346728435
       678               3527.7  -0.00014526210184837
       679               3527.8  0.0011218108381601
       680               3527.9  0.0075005684471067
       681                 3528  -0.0014817636961038
       682               3528.1  0.0029356344303639
       683               3528.2  0.0030079559452046
       684               3528.3  0.0045729935263565
       685               3528.4  0.0025884911591287
       686               3528.5  0.00027998840541473
       687               3528.6  -0.0018607284338689
       688               3528.7  -0.0059975190827549
       689               3528.8  -0.002309121825881
       690               3528.9  -0.00088583441381678
       691                 3529  -0.003703480632009
       692               3529.1  0.00080938189404839
       693               3529.2  0.003167063277854
       694               3529.3  0.0030137416663918
       695               3529.4  0.0033493134952525
       696               3529.5  -0.0029658011806343
       697               3529.6  -0.006353340935771
       698               3529.7  -0.0058673403560417
       699               3529.8  0.00063291739783717
       700               3529.9  0.0036906710453005
       701                 3530  -0.0046263031613759
       702               3530.1  0.0011131322563792
       703               3530.2  -0.0018896570398052
       704               3530.3  0.0023599551722322
       705               3530.4  -0.001473085114323
       706               3530.5  0.003245170513882
       707               3530.6  -0.0098132022057483
       708               3530.7  0.0020157047615907
       709               3530.8  0.0045469577810139
       710               3530.9  0.0046424221806036
       711                 3531  0.0018999903378456
       712               3531.1  -0.00063704840276489
       713               3531.2  0.00083541763939103
       714               3531.3  -0.0060582691552211
       715               3531.4  0.00016138112107604
       716               3531.5  -0.0048288034029298
       717               3531.6  0.0021690263730529
       718               3531.7  0.0054177088196955
       719               3531.8  0.0044109933331135
       720               3531.9  0.0018450259865667
       721                 3532  0.0028546343337424
       722               3532.1  -0.0004200838582429
       723               3532.2  0.0035170994096829
       724               3532.3  0.0018074187988496
       725               3532.4  -0.0034778375057062
       726               3532.5  -0.00012211921709936
       727               3532.6  -0.0030439084166622
       728               3532.7  -0.00091476301975305
       729               3532.8  0.0050763512696476
       730               3532.9  0.0058603164905204
       731                 3533  -0.00095526306806381
       732               3533.1  0.0012375252619051
       733               3533.2  -0.0026649436788971
       734               3533.3  0.0020359547857461
       735               3533.4  0.00087881054829543
       736               3533.5  0.0027852056794953
       737               3533.6  -0.00016261926541013
       738               3533.7  -0.0034923018086743
       739               3533.8  0.00075731040336311
       740               3533.9  0.0010494893233194
       741                 3534  -0.0019648714152395
       742               3534.1  -0.0026880865636461
       743               3534.2  -0.0029542297382598
       744               3534.3  -0.00052133397901983
       745               3534.4  0.0020677762522759
       746               3534.5  -0.00025808366499981
       747               3534.6  0.0054611017285999
       748               3534.7  -0.000388262391713
       749               3534.8  -0.002193407402136
       750               3534.9  0.0022500264696744
       751                 3535  -0.00070069133582467
       752               3535.1  -0.0015164780232274
       753               3535.2  0.0024814553171645
       754               3535.3  0.0021719192336465
       755               3535.4  -3.8226259884189E-5
       756               3535.5  0.0019028831984392
       757               3535.6  0.0012114895165625
       758               3535.7  -0.00022047647728266
       759               3535.8  0.0044370290784561
       760               3535.9  -0.0048808748936151
       761                 3536  0.0016540971873873
       762               3536.1  -0.0012879420363309
       763               3536.2  -0.0034199802938337
       764               3536.3  -0.0044556243863519
       765               3536.4  0.0027562770735591
       766               3536.5  -0.0012937277575181
       767               3536.6  -0.0037266235167581
       768               3536.7  -0.00070936991760555
       769               3536.8  0.00056927446477739
       770               3536.9  0.0040291357347548
       771                 3537  -0.0023583004559727
       772               3537.1  0.0027591699341527
       773               3537.2  0.0036935639058941
       774               3537.3  -2.9547678103318E-5
       775               3537.4  0.001486311272957
       776               3537.5  -0.0022773003593512
       777               3537.6  -0.00746130654313
       778               3537.7  -0.0011056918189324
       779               3537.8  -0.001611942422817
       780               3537.9  -0.002479800600905
       781                 3538  0.0035894209245235
       782               3538.1  -0.00045769104596004
       783               3538.2  0.0055044946375043
       784               3538.3  -0.0012647991515819
       785               3538.4  -0.0014267993448249
       786               3538.5  0.002137204906523
       787               3538.6  0.0035749566215554
       788               3538.7  -0.0015859066774744
       789               3538.8  0.0067455318321701
       790               3538.9  0.0023049908209533
       791                 3539  -0.00019733359253366
       792               3539.1  0.0037629925601411
       793               3539.2  0.0056549233883729
       794               3539.3  -0.0016553353317214
       795               3539.4  0.00028866698719561
       796               3539.5  -0.0066223769709782
       797               3539.6  0.0028083485642443
       798               3539.7  0.0096615353105457
       799               3539.8  0.0026029554620969
       800               3539.9  -0.0065298054319822
       801                 3540  0.0011941323530007
       802               3540.1  0.0030658131570771
       803               3540.2  0.0059123879812056
       804               3540.3  0.0053424944442612
       805               3540.4  0.0019231332225946
       806               3540.5  -0.002387229061909
       807               3540.6  0.00034073847788089
       808               3540.7  -0.0018578355732753
       809               3540.8  0.0054032445167274
       810               3540.9  0.0010263464385704
       811                 3541  -0.0011809061943667
       812               3541.1  0.004538279199233
       813               3541.2  0.0041708859038424
       814               3541.3  0.0038931712868543
       815               3541.4  -0.0053032325402845
       816               3541.5  0.0036646352999578
       817               3541.6  -0.0016148352834107
       818               3541.7  -0.0015396209079764
       819               3541.8  -0.00062547696039039
       820               3541.9  0.0057532806485562
       821                 3542  -0.0012011562185221
       822               3542.1  -0.0091623085721824
       823               3542.2  0.0019983475980289
       824               3542.3  -0.0018578355732753
       825               3542.4  0.0011565251652836
       826               3542.5  0.0034823850825593
       827               3542.6  -0.0020343000694865
       828               3542.7  0.0017437758657898
       829               3542.8  0.0091986776155654
       830               3542.9  -0.0062954837238985
       831                 3543  0.0085535697031867
       832               3543.1  0.0016656686297619
       833               3543.2  -0.0015743352350999
       834               3543.3  -0.00045769104596005
       835               3543.4  -0.0077621640448671
       836               3543.5  0.002594276880316
       837               3543.6  -0.0034951946692679
       838               3543.7  0.0004940600893431
       839               3543.8  -0.0028703367810446
       840               3543.9  -0.0014615136719485
       841                 3544  0.00020477402998044
       842               3544.1  0.00024527407829121
       843               3544.2  -0.0039580523642482
       844               3544.3  0.0018218831018177
       845               3544.4  -0.0004085124158684
       846               3544.5  -0.00068911989345017
       847               3544.6  0.0086520732019123
       848               3544.7  0.00030891701135099
       849               3544.8  -0.0050081607597346
       850               3544.9  -0.0047275532821528
       851                 3545  -0.00022626219846992
       852               3545.1  0.0046742436471335
       853               3545.2  -0.0035096589722361
       854               3545.3  0.0048680653069064
       855               3545.4  0.0046539936229781
       856               3545.5  -0.0107880962258
       857               3545.6  0.00059531021012003
       858               3545.7  0.0086432483815891
       859               3545.8  -0.0017102996830003
       860               3545.9  0.005235458602297
       861                 3546  -0.0019388356698968
       862               3546.1  -0.00082219148075699
       863               3546.2  0.0033493134952525
       864               3546.3  -0.0051209823228861
       865               3546.4  0.0062797812765962
       866               3546.5  -0.0089974155183456
       867               3546.6  -0.0027922295450167
       868               3546.7  -0.0091623085721824
       869               3546.8  0.0019983475980289
       870               3546.9  -0.0018578355732753
       871                 3547  0.0011565251652836
       872               3547.1  0.0034823850825593
       873               3547.2  -0.0020343000694865
       874               3547.3  0.0017437758657898
       875               3547.4  0.0091986776155654
       876               3547.5  -0.0062954837238985
       877               3547.6  0.0085535697031867
       878               3547.7  0.0016656686297619
       879               3547.8  -0.0015743352350999
       880               3547.9  -0.00045769104596005
       881                 3548  -0.0077621640448671
       882               3548.1  0.002594276880316
       883               3548.2  -0.0034951946692679
       884               3548.3  0.0004940600893431
       885               3548.4  -0.0028703367810446
       886               3548.5  -0.0014615136719485
       887               3548.6  0.00020477402998044
       888               3548.7  0.00024527407829121
       889               3548.8  -0.0039580523642482
       890               3548.9  0.0018218831018177
       891                 3549  -0.0004085124158684
       892               3549.1  -0.00068911989345017
       893               3549.2  0.0086520732019123
       894               3549.3  0.00030891701135099
       895               3549.4  -0.0050081607597346
       896               3549.5  -0.0047275532821528
       897               3549.6  -0.00022626219846992
       898               3549.7  0.0046742436471335
       899               3549.8  -0.0035096589722361
       900               3549.9  0.0048680653069064
       901                 3550  0.0046539936229781
       902               3550.1  -0.0107880962258
       903               3550.2  0.00059531021012003
       904               3550.3  0.0086432483815891
       905               3550.4  -0.0017102996830003
       906               3550.5  0.005235458602297
       907               3550.6  -0.0019388356698968
       908               3550.7  -0.00082219148075699
       909               3550.8  0.0033493134952525
       910               3550.9  -0.0051209823228861
       911                 3551  0.0062797812765962
       912               3551.1  -0.0089974155183456
       913               3551.2  -0.0027922295450167
       914               3551.3  0.0020967048582122
       915               3551.4  0.00037255994441078
       916               3551.5  -0.00034486948280861
       917               3551.6  0.00082384619701652
       918               3551.7  0.003167063277854
       919               3551.8  -0.0059975190827549
       920               3551.9  -0.002309121825881
       921                 3552  -0.00088583441381678
       922               3552.1  -0.003703480632009
       923               3552.2  0.00080938189404839
       924               3552.3  0.003167063277854
       925               3552.4  0.0030137416663918
       926               3552.5  0.0033493134952525
       927               3552.6  -0.0029658011806343
       928               3552.7  -0.006353340935771
       929               3552.8  -0.0058673403560417
       930               3552.9  0.00063291739783717
       931                 3553  0.0036906710453005
       932               3553.1  -0.0046263031613759
       933               3553.2  0.0011131322563792
       934               3553.3  -0.0018896570398052
       935               3553.4  0.0023599551722322
       936               3553.5  -0.001473085114323
       937               3553.6  0.003245170513882
       938               3553.7  -0.0098132022057483
       939               3553.8  0.0020157047615907
       940               3553.9  0.0045469577810139
       941                 3554  0.0046424221806036
       942               3554.1  0.0018999903378456
       943               3554.2  -0.00063704840276489
       944               3554.3  0.00083541763939103
       945               3554.4  -0.0060582691552211
       946               3554.5  0.0072459967148675
       947               3554.6  0.001199918074188
       948               3554.7  0.0018160973806304
       949               3554.8  -0.0031914443069371
       950               3554.9  0.0029848130604556
       951                 3555  -0.0018694070156498
       952               3555.1  0.0031612775566668
       953               3555.2  0.0036877781847068
       954               3555.3  0.0021950621183955
       955               3555.4  0.0075005684471066
       956               3555.5  0.0036559567181769
       957               3555.6  -0.001611942422817
       958               3555.7  0.0016193828602638
       959               3555.8  0.00016138112107604
       960               3555.9  -0.0048288034029298
       961                 3556  0.0021690263730529
       962               3556.1  0.0054177088196955
       963               3556.2  0.0044109933331135
       964               3556.3  0.0018450259865667
       965               3556.4  0.0028546343337424
       966               3556.5  -0.0004200838582429
       967               3556.6  0.0035170994096829
       968               3556.7  0.0018074187988496
       969               3556.8  -0.0034778375057062
       970               3556.9  0.0048680653069064
       971                 3557  0.0046539936229781
       972               3557.1  -0.0107880962258
       973               3557.2  0.00059531021012003
       974               3557.3  0.0086432483815891
       975               3557.4  -0.0017102996830003
       976               3557.5  0.005235458602297
       977               3557.6  -0.0019388356698968
       978               3557.7  -0.00082219148075699
       979               3557.8  0.0033493134952525
       980               3557.9  -0.0051209823228861
       981                 3558  0.0062797812765962
       982               3558.1  -0.0089974155183456
       983               3558.2  -0.0027922295450167
       984               3558.3  0.0020967048582122
       985               3558.4  0.00037255994441078
       986               3558.5  -0.00034486948280861
       987               3558.6  0.00082384619701652
       988               3558.7  0.003167063277854
       989               3558.8  0.0038092783296391
       990               3558.9  -0.0037844807286306
       991                 3559  0.0035286708520574
       992               3559.1  -0.0039030880129693
       993               3559.2  -0.0033129444518695
       994               3559.3  -0.0035530518811405
       995               3559.4  -0.0029947297865705
       996               3559.5  0.001269346728435
       997               3559.6  -0.00014526210184837
       998               3559.7  0.0011218108381601
       999               3559.8  0.0075005684471067
      1000               3559.9  -0.0014817636961038
      1001                 3560  0.0029356344303639
