# Supplementary material for: Controllable surface carrier type of metal oxide nanocrystals for multifunctional photocatalysis
Source: iScience. 2025 Jan 4;28(2):111750. doi: 10.1016/j.isci.2025.111750 (PMC11787535; doi:10.1016/j.isci.2025.111750)
Supplement: Data S1. Raw data of relevant figures, related to the main manuscript and supplemental information [file mmc2.zip › Data/ESR/Copper vacancy/A3 g]

    index          Field [g-factor]         Intensity []

         1        1.9669806647219  0.0029356344303639
         2        1.9670359185398  -0.0014817636961038
         3        1.9670911754621  0.0075005684471067
         4        1.9671464354889  0.0011218108381601
         5        1.9672016986206  -0.00014526210184837
         6        1.9672569648574  0.001269346728435
         7        1.9673122341996  -0.0029947297865705
         8        1.9673675066474  -0.0035530518811405
         9        1.9674227822011  -0.0033129444518695
        10        1.9674780608609  -0.0039030880129693
        11        1.9675333426271  0.0035286708520574
        12        1.9675886275001  -0.0037844807286306
        13        1.9676439154799  0.0038092783296391
        14         1.967699206567  0.003167063277854
        15        1.9677545007615  0.00082384619701652
        16        1.9678097980638  -0.00034486948280861
        17         1.967865098474  0.00037255994441078
        18        1.9679204019925  0.0020967048582122
        19        1.9679757086195  -0.0027922295450167
        20        1.9680310183553  -0.0089974155183456
        21        1.9680863312001  0.0062797812765962
        22        1.9681416471542  -0.0051209823228861
        23        1.9681969662179  0.0033493134952525
        24        1.9682522883914  -0.00082219148075699
        25        1.9683076136749  -0.0019388356698968
        26        1.9683629420689  0.005235458602297
        27        1.9684182735734  -0.0017102996830003
        28        1.9684736081888  0.0086432483815891
        29        1.9685289459153  0.00059531021012003
        30        1.9685842867533  -0.0107880962258
        31        1.9686396307028  0.0046539936229781
        32        1.9686949777643  0.0048680653069064
        33         1.968750327938  -0.0034778375057062
        34        1.9688056812242  0.0018074187988496
        35         1.968861037623  0.0035170994096829
        36        1.9689163971348  -0.0004200838582429
        37        1.9689717597599  0.0028546343337424
        38        1.9690271254984  0.0018450259865667
        39        1.9690824943507  0.0044109933331135
        40         1.969137866317  0.0054177088196955
        41        1.9691932413976  0.0021690263730529
        42        1.9692486195928  -0.0048288034029298
        43        1.9693040009028  0.00016138112107604
        44        1.9693593853278  0.0016193828602638
        45        1.9694147728682  -0.001611942422817
        46        1.9694701635241  0.0036559567181769
        47        1.9695255572959  0.0075005684471066
        48        1.9695809541839  0.0021950621183955
        49        1.9696363541882  0.0036877781847068
        50        1.9696917573092  0.0031612775566668
        51        1.9697471635471  -0.0018694070156498
        52        1.9698025729022  0.0029848130604556
        53        1.9698579853747  -0.0031914443069371
        54        1.9699134009649  0.0018160973806304
        55        1.9699688196731  0.001199918074188
        56        1.9700242414995  0.0072459967148675
        57        1.9700796664444  -0.0060582691552211
        58        1.9701350945081  0.00083541763939103
        59        1.9701905256907  -0.00063704840276489
        60        1.9702459599927  0.0018999903378456
        61        1.9703013974142  0.0046424221806036
        62        1.9703568379555  0.0045469577810139
        63        1.9704122816169  0.0020157047615907
        64        1.9704677283986  -0.0098132022057483
        65        1.9705231783009  0.003245170513882
        66         1.970578631324  -0.001473085114323
        67        1.9706340874683  0.0023599551722322
        68         1.970689546734  -0.0018896570398052
        69        1.9707450091214  0.0011131322563792
        70        1.9708004746306  -0.0046263031613759
        71         1.970855943262  0.0036906710453005
        72        1.9709114150159  0.00063291739783717
        73        1.9709668898925  -0.0058673403560417
        74         1.971022367892  -0.006353340935771
        75        1.9710778490148  -0.0029658011806343
        76        1.9711333332611  0.0033493134952525
        77        1.9711888206311  0.0030137416663918
        78        1.9712443111252  0.003167063277854
        79        1.9712998047435  0.00080938189404839
        80        1.9713553014864  -0.003703480632009
        81        1.9714108013542  -0.00088583441381678
        82         1.971466304347  -0.002309121825881
        83        1.9715218104651  -0.0059975190827549
        84        1.9715773197089  0.003167063277854
        85        1.9716328320785  0.00082384619701652
        86        1.9716883475743  -0.00034486948280861
        87        1.9717438661964  0.00037255994441078
        88        1.9717993879453  0.0020967048582122
        89         1.971854912821  -0.0027922295450167
        90         1.971910440824  -0.0089974155183456
        91        1.9719659719544  0.0062797812765962
        92        1.9720215062125  -0.0051209823228861
        93        1.9720770435986  0.0033493134952525
        94         1.972132584113  -0.00082219148075699
        95        1.9721881277559  -0.0019388356698968
        96        1.9722436745275  0.005235458602297
        97        1.9722992244282  -0.0017102996830003
        98        1.9723547774582  0.0086432483815891
        99        1.9724103336178  0.00059531021012003
       100        1.9724658929072  -0.0107880962258
       101        1.9725214553268  0.0046539936229781
       102        1.9725770208766  0.0048680653069064
       103        1.9726325895572  -0.0035096589722361
       104        1.9726881613686  0.0046742436471335
       105        1.9727437363111  -0.00022626219846992
       106        1.9727993143851  -0.0047275532821528
       107        1.9728548955908  -0.0050081607597346
       108        1.9729104799284  0.00030891701135099
       109        1.9729660673983  0.0086520732019123
       110        1.9730216580006  -0.00068911989345017
       111        1.9730772517357  -0.0004085124158684
       112        1.9731328486038  0.0018218831018177
       113        1.9731884486052  -0.0039580523642482
       114        1.9732440517401  0.00024527407829121
       115        1.9732996580088  0.00020477402998044
       116        1.9733552674116  -0.0014615136719485
       117        1.9734108799487  -0.0028703367810446
       118        1.9734664956204  0.0004940600893431
       119         1.973522114427  -0.0034951946692679
       120        1.9735777363688  0.002594276880316
       121        1.9736333614459  -0.0077621640448671
       122        1.9736889896587  -0.00045769104596005
       123        1.9737446210074  -0.0015743352350999
       124        1.9738002554923  0.0016656686297619
       125        1.9738558931137  0.0085535697031867
       126        1.9739115338717  -0.0062954837238985
       127        1.9739671777668  0.0091986776155654
       128        1.9740228247991  0.0017437758657898
       129         1.974078474969  -0.0020343000694865
       130        1.9741341282766  0.0034823850825593
       131        1.9741897847223  0.0011565251652836
       132        1.9742454443063  -0.0018578355732753
       133        1.9743011070289  0.0019983475980289
       134        1.9743567728903  -0.0091623085721824
       135        1.9744124418908  -0.0027922295450167
       136        1.9744681140307  -0.0089974155183456
       137        1.9745237893103  0.0062797812765962
       138        1.9745794677297  -0.0051209823228861
       139        1.9746351492894  0.0033493134952525
       140        1.9746908339895  -0.00082219148075699
       141        1.9747465218302  -0.0019388356698968
       142         1.974802212812  0.005235458602297
       143         1.974857906935  -0.0017102996830003
       144        1.9749136041995  0.0086432483815891
       145        1.9749693046057  0.00059531021012003
       146         1.975025008154  -0.0107880962258
       147        1.9750807148446  0.0046539936229781
       148        1.9751364246777  0.0048680653069064
       149        1.9751921376537  -0.0035096589722361
       150        1.9752478537728  0.0046742436471335
       151        1.9753035730353  -0.00022626219846992
       152        1.9753592954413  -0.0047275532821528
       153        1.9754150209913  -0.0050081607597346
       154        1.9754707496854  0.00030891701135099
       155         1.975526481524  0.0086520732019123
       156        1.9755822165073  -0.00068911989345017
       157        1.9756379546355  -0.0004085124158684
       158        1.9756936959089  0.0018218831018177
       159        1.9757494403279  -0.0039580523642482
       160        1.9758051878926  0.00024527407829121
       161        1.9758609386033  0.00020477402998044
       162        1.9759166924603  -0.0014615136719485
       163        1.9759724494639  -0.0028703367810446
       164        1.9760282096142  0.0004940600893431
       165        1.9760839729117  -0.0034951946692679
       166        1.9761397393566  0.002594276880316
       167         1.976195508949  -0.0077621640448671
       168        1.9762512816894  -0.00045769104596005
       169        1.9763070575779  -0.0015743352350999
       170        1.9763628366148  0.0016656686297619
       171        1.9764186188005  0.0085535697031867
       172         1.976474404135  -0.0062954837238985
       173        1.9765301926188  0.0091986776155654
       174        1.9765859842521  0.0017437758657898
       175        1.9766417790352  -0.0020343000694865
       176        1.9766975769682  0.0034823850825593
       177        1.9767533780516  0.0011565251652836
       178        1.9768091822855  -0.0018578355732753
       179        1.9768649896703  0.0019983475980289
       180        1.9769208002061  -0.0091623085721824
       181        1.9769766138933  -0.0012011562185221
       182        1.9770324307321  0.0057532806485562
       183        1.9770882507228  -0.00062547696039039
       184        1.9771440738657  -0.0015396209079764
       185        1.9771999001609  -0.0016148352834107
       186        1.9772557296089  0.0036646352999578
       187        1.9773115622099  -0.0053032325402845
       188         1.977367397964  0.0038931712868543
       189        1.9774232368717  0.0041708859038424
       190        1.9774790789331  0.004538279199233
       191        1.9775349241485  -0.0011809061943667
       192        1.9775907725183  0.0010263464385704
       193        1.9776466240426  0.0054032445167274
       194        1.9777024787217  -0.0018578355732753
       195         1.977758336556  0.00034073847788089
       196        1.9778141975455  -0.002387229061909
       197        1.9778700616908  0.0019231332225946
       198        1.9779259289919  0.0053424944442612
       199        1.9779817994492  0.0059123879812056
       200        1.9780376730629  0.0030658131570771
       201        1.9780935498333  0.0011941323530007
       202        1.9781494297607  -0.0065298054319822
       203        1.9782053128454  0.0026029554620969
       204        1.9782611990875  0.0096615353105457
       205        1.9783170884874  0.0028083485642443
       206        1.9783729810453  -0.0066223769709782
       207        1.9784288767616  0.00028866698719561
       208        1.9784847756364  -0.0016553353317214
       209        1.9785406776701  0.0056549233883729
       210        1.9785965828629  0.0037629925601411
       211         1.978652491215  -0.00019733359253366
       212        1.9787084027268  0.0023049908209533
       213        1.9787643173986  0.0067455318321701
       214        1.9788202352305  -0.0015859066774744
       215        1.9788761562228  0.0035749566215554
       216        1.9789320803759  0.002137204906523
       217        1.9789880076899  -0.0014267993448249
       218        1.9790439381652  -0.0012647991515819
       219         1.979099871802  0.0055044946375043
       220        1.9791558086007  -0.00045769104596004
       221        1.9792117485613  0.0035894209245235
       222        1.9792676916843  -0.002479800600905
       223        1.9793236379699  -0.001611942422817
       224        1.9793795874184  -0.0011056918189324
       225          1.97943554003  -0.00746130654313
       226        1.9794914958049  -0.0022773003593512
       227        1.9795474547436  0.001486311272957
       228        1.9796034168462  -2.9547678103318E-5
       229         1.979659382113  0.0036935639058941
       230        1.9797153505442  0.0027591699341527
       231        1.9797713221402  -0.0023583004559727
       232        1.9798272969012  0.0040291357347548
       233        1.9798832748275  0.00056927446477739
       234        1.9799392559194  -0.00070936991760555
       235         1.979995240177  -0.0037266235167581
       236        1.9800512276007  -0.0012937277575181
       237        1.9801072181908  0.0027562770735591
       238        1.9801632119475  -0.0044556243863519
       239        1.9802192088711  -0.0034199802938337
       240        1.9802752089619  -0.0012879420363309
       241          1.98033121222  0.0016540971873873
       242        1.9803872186459  -0.0048808748936151
       243        1.9804432282397  0.0044370290784561
       244        1.9804992410018  -0.00022047647728266
       245        1.9805552569323  0.0012114895165625
       246        1.9806112760317  0.0019028831984392
       247        1.9806672983001  -3.8226259884189E-5
       248        1.9807233237377  0.0021719192336465
       249         1.980779352345  0.0024814553171645
       250        1.9808353841221  -0.0015164780232274
       251        1.9808914190693  -0.00070069133582467
       252        1.9809474571869  0.0022500264696744
       253        1.9810034984752  -0.002193407402136
       254        1.9810595429343  -0.000388262391713
       255        1.9811155905647  0.0054611017285999
       256        1.9811716413665  -0.00025808366499981
       257        1.9812276953401  0.0020677762522759
       258        1.9812837524856  -0.00052133397901983
       259        1.9813398128035  -0.0029542297382598
       260        1.9813958762938  -0.0026880865636461
       261         1.981451942957  -0.0019648714152395
       262        1.9815080127932  0.0010494893233194
       263        1.9815640858028  0.00075731040336311
       264         1.981620161986  -0.0034923018086743
       265        1.9816762413431  -0.00016261926541013
       266        1.9817323238743  0.0027852056794953
       267          1.98178840958  0.00087881054829543
       268        1.9818444984604  0.0020359547857461
       269        1.9819005905157  -0.0026649436788971
       270        1.9819566857462  0.0012375252619051
       271        1.9820127841523  -0.00095526306806381
       272        1.9820688857341  0.0058603164905204
       273         1.982124990492  0.0050763512696476
       274        1.9821810984261  -0.00091476301975305
       275        1.9822372095369  -0.0030439084166622
       276        1.9822933238245  -0.00012211921709936
       277        1.9823494412892  -0.0034778375057062
       278        1.9824055619313  0.0018074187988496
       279        1.9824616857511  0.0035170994096829
       280        1.9825178127488  -0.0004200838582429
       281        1.9825739429247  0.0028546343337424
       282        1.9826300762791  0.0018450259865667
       283        1.9826862128122  0.0044109933331135
       284        1.9827423525243  0.0054177088196955
       285        1.9827984954157  0.0021690263730529
       286        1.9828546414866  -0.0048288034029298
       287        1.9829107907374  0.00016138112107604
       288        1.9829669431682  -0.0060582691552211
       289        1.9830230987795  0.00083541763939103
       290        1.9830792575713  -0.00063704840276489
       291         1.983135419544  0.0018999903378456
       292         1.983191584698  0.0046424221806036
       293        1.9832477530333  0.0045469577810139
       294        1.9833039245504  0.0020157047615907
       295        1.9833600992494  -0.0098132022057483
       296        1.9834162771307  0.003245170513882
       297        1.9834724581945  -0.001473085114323
       298        1.9835286424412  0.0023599551722322
       299        1.9835848298708  -0.0018896570398052
       300        1.9836410204838  0.0011131322563792
       301        1.9836972142805  -0.0046263031613759
       302        1.9837534112609  0.0036906710453005
       303        1.9838096114256  0.00063291739783717
       304        1.9838658147746  -0.0058673403560417
       305        1.9839220213084  -0.006353340935771
       306        1.9839782310271  -0.0029658011806343
       307         1.984034443931  0.0033493134952525
       308        1.9840906600204  0.0030137416663918
       309        1.9841468792956  0.003167063277854
       310        1.9842031017568  0.00080938189404839
       311        1.9842593274044  -0.003703480632009
       312        1.9843155562385  -0.00088583441381678
       313        1.9843717882595  -0.002309121825881
       314        1.9844280234676  -0.0059975190827549
       315        1.9844842618631  -0.0018607284338689
       316        1.9845405034462  0.00027998840541473
       317        1.9845967482173  0.0025884911591287
       318        1.9846529961766  0.0045729935263565
       319        1.9847092473244  0.0030079559452046
       320         1.984765501661  0.0029356344303639
       321        1.9848217591865  -0.0014817636961038
       322        1.9848780199014  0.0075005684471067
       323        1.9849342838058  0.0011218108381601
       324           1.9849905509  -0.00014526210184837
       325        1.9850468211844  0.001269346728435
       326        1.9851030946591  -0.0029947297865705
       327        1.9851593713245  -0.0035530518811405
       328        1.9852156511808  -0.0033129444518695
       329        1.9852719342283  -0.0039030880129693
       330        1.9853282204672  0.0035286708520574
       331        1.9853845098979  -0.0037844807286306
       332        1.9854408025206  0.0038092783296391
       333        1.9854970983356  0.003167063277854
       334        1.9855533973431  0.00082384619701652
       335        1.9856096995435  -0.00034486948280861
       336        1.9856660049369  0.00037255994441078
       337        1.9857223135237  0.0020967048582122
       338        1.9857786253041  -0.0027922295450167
       339        1.9858349402785  0.0005374529982475
       340         1.985891258447  0.0024062409417303
       341          1.98594757981  0.0010350250203513
       342        1.9860039043677  0.0035547065974
       343        1.9860602321204  0.0036646352999578
       344        1.9861165630683  -0.0053032325402845
       345        1.9861728972118  0.0038931712868543
       346        1.9862292345511  0.0041708859038424
       347        1.9862855750865  0.004538279199233
       348        1.9863419188183  -0.0011809061943667
       349        1.9863982657466  0.0010263464385704
       350        1.9864546158719  0.0054032445167274
       351        1.9865109691943  -0.0018578355732753
       352        1.9865673257142  0.00034073847788089
       353        1.9866236854318  -0.002387229061909
       354        1.9866800483474  0.0019231332225946
       355        1.9867364144612  0.0053424944442612
       356        1.9867927837736  0.0059123879812056
       357        1.9868491562848  0.0030658131570771
       358         1.986905531995  0.0011941323530007
       359        1.9869619109046  -0.0065298054319822
       360        1.9870182930138  0.0026029554620969
       361        1.9870746783229  0.0096615353105457
       362        1.9871310668322  0.0028083485642443
       363        1.9871874585419  -0.0066223769709782
       364        1.9872438534523  0.00028866698719561
       365        1.9873002515637  -0.0016553353317214
       366        1.9873566528764  0.0056549233883729
       367        1.9874130573906  0.0037629925601411
       368        1.9874694651066  -0.00019733359253366
       369        1.9875258760246  0.0023049908209533
       370         1.987582290145  0.0067455318321701
       371        1.9876387074681  -0.0015859066774744
       372         1.987695127994  0.003563503941193
       373        1.9877515517231  0.0020935951455177
       374        1.9878079786556  -0.0015261077904405
       375        1.9878644087918  -0.0014380725476166
       376         1.987920842132  0.0052371488371283
       377        1.9879772786765  -0.00083901304204108
       378        1.9880337184255  0.0030744226039316
       379        1.9880901613793  -0.0031402386785925
       380        1.9881466075381  -0.0024439320082138
       381        1.9882030569023  -0.0021188230886691
       382        1.9882595094722  -0.008672726776125
       383        1.9883159652479  -0.0037039809031481
       384        1.9883724242298  -0.00017242499781022
       385        1.9884288864181  -0.0019241334032228
       386        1.9884853518131  0.0015346774148934
       387        1.9885418204152  0.000334118966885
       388        1.9885982922245  -0.0050792282489788
       389        1.9886547672413  0.0010123639736678
       390        1.9887112454659  -0.00086210035046439
       391        1.9887677268986  -0.0051849216206501
       392        1.9888242115397  -0.0047079422572184
       393        1.9888806993893  -0.0021098003307049
       394        1.9889371904479  -0.0069194277973527
       395        1.9889936847157  -0.0054939432584564
       396        1.9890501821929  -3.7555647196518E-5
       397        1.9891066828798  -0.0061628827482131
       398        1.9891631867767  -0.0042561788975552
       399        1.9892196938839  -0.0073004000597993
       400        1.9892762042016  -0.010178692996668
       401        1.9893327177301  -0.010370500902493
       402        1.9893892344697  -0.010117639898172
       403        1.9894457544207  -0.0075858855281834
       404        1.9895022775833  -0.0083727722020313
       405        1.9895588039578  -0.013129042714119
       406        1.9896153335445  -0.010317818177902
       407        1.9896718663437  -0.007928320294147
       408        1.9897284023556  -0.010376921309932
       409        1.9897849415805  -0.0098027674099342
       410        1.9898414840186  -0.015068984106599
       411        1.9898980296704  -0.011773499800499
       412        1.9899545785359  -0.014554083179826
       413        1.9900111306156  -0.0083688135741388
       414        1.9900676859096  -0.0097947909507693
       415        1.9901242444182  -0.016439443667413
       416        1.9901808061418  -0.019233477831675
       417        1.9902373710806  -0.017021845139466
       418        1.9902939392349  -0.021065170387191
       419        1.9903505106049  -0.016513536531749
       420        1.9904070851909  -0.015549196866203
       421        1.9904636629932  -0.020243235913032
       422        1.9905202440121  -0.017736684671007
       423        1.9905768282478  -0.019562949374909
       424        1.9906334157006  -0.017787674483503
       425        1.9906900063708  -0.017659214257228
       426        1.9907466002587  -0.021727198034079
       427        1.9908031973645  -0.029610242983819
       428        1.9908597976886  -0.025493720620949
       429        1.9909164012311  -0.024940335327389
       430        1.9909730079924  -0.02911012275953
       431        1.9910296179727  -0.024770109118774
       432        1.9910862311723  -0.021889202259417
       433        1.9911428475916  -0.028196730543425
       434        1.9911994672306  -0.02769370148661
       435        1.9912560900899  -0.029304126443883
       436        1.9913127161695  -0.03540681662506
       437        1.9913693454698  -0.031667974664951
       438        1.9914259779911  -0.039067525082568
       439        1.9914826137336  -0.035271098467245
       440        1.9915392526976  -0.037148302501295
       441        1.9915958948834  -0.044490099840973
       442        1.9916525402912  -0.040867183794072
       443        1.9917091889214  -0.040832784626125
       444        1.9917658407742  -0.045546188054174
       445        1.9918224958499  -0.041820984111466
       446        1.9918791541488  -0.039581826113732
       447         1.991935815671  -0.046647437913243
       448         1.991992480417  -0.046895704903068
       449         1.992049148387  -0.049329722232503
       450        1.9921058195812  -0.056245941874147
       451            1.992162494  -0.053456147296612
       452        1.9922191716436  -0.061780980344085
       453        1.9922758525122  -0.0590086622345
       454        1.9923325366063  -0.062067814067996
       455        1.9923892239259  -0.058565882413067
       456        1.9924459144715  -0.074518361146541
       457        1.9925026082432  -0.070513760185834
       458        1.9925593052414  -0.074996022761736
       459        1.9926160054664  -0.075843491397546
       460        1.9926727089184  -0.077542554053609
       461        1.9927294155976  -0.082636476260391
       462        1.9927861255044  -0.090531225583709
       463        1.9928428386391  -0.10823070479949
       464        1.9928995550019  -0.10147003709439
       465         1.992956274593  -0.11249393096476
       466        1.9930129974128  -0.11556156801957
       467        1.9930697234616  -0.12654524981462
       468        1.9931264527396  -0.13038063742048
       469        1.9931831852471  -0.14299381577666
       470        1.9932399209843  -0.14151760926216
       471        1.9932966599516  -0.15131461407294
       472        1.9933534021492  -0.16438406517863
       473        1.9934101475774  -0.17152594071765
       474        1.9934668962365  -0.17414379090996
       475        1.9935236481267  -0.1734547770862
       476        1.9935804032484  -0.17922745559022
       477        1.9936371616018  -0.18393508653037
       478        1.9936939231871  -0.19049762316378
       479        1.9937506880047  -0.19847930045897
       480        1.9938074560548  -0.19842427335468
       481        1.9938642273377  -0.20167599749934
       482        1.9939210018537  -0.20599751908275
       483        1.9939777796031  -0.20096140090799
       484         1.994034560586  -0.19602349424512
       485        1.9940913448029  -0.1893795508295
       486         1.994148132254  -0.18153581424446
       487        1.9942049229396  -0.17581908881351
       488        1.9942617168599  -0.16772651748683
       489        1.9943185140152  -0.16237668824779
       490        1.9943753144057  -0.14304616394829
       491        1.9944321180319  -0.13814510671542
       492        1.9944889248939  -0.13056008200164
       493         1.994545734992  -0.12392039262871
       494        1.9946025483265  -0.095815321872551
       495        1.9946593648977  -0.093138778284396
       496        1.9947161847059  -0.07082779687069
       497        1.9947730077513  -0.060779668882711
       498        1.9948298340341  -0.047372732739441
       499        1.9948866635548  -0.025445910766416
       500        1.9949434963135  -0.017485193982461
       501        1.9950003323105  0.0086432483815891
       502        1.9950571715462  0.01558281021012
       503        1.9951140140207  0.0191119037742
       504        1.9951708597345  0.049316493622978
       505        1.9952277086876  0.064068065306906
       506        1.9952845608805  0.069927841027764
       507        1.9953414163133  0.091974243647133
       508        1.9953982749865  0.10117827199019
       509        1.9954551369001  0.10953477176523
       510        1.9955120020547  0.12213479557501
       511        1.9955688704503  0.13898895783363
       512        1.9956257420873  0.15865621374718
       513        1.9956826169659  0.15971187150471
       514        1.9957394950865  0.16981550529808
       515        1.9957963764493  0.18026841867552
       516        1.9958532610546  0.18183545980954
       517        1.9959101489026  0.19196805618939
       518        1.9959670399937  0.19633785465398
       519        1.9960239343281  0.19755235132295
       520        1.9960808319062  0.19712966321896
       521        1.9961377327281  0.20006395725185
       522        1.9961946367941  0.19474554325412
       523        1.9962515441046  0.19879021294094
       524        1.9963084546597  0.18569208482789
       525        1.9963653684599  0.18979258227042
       526        1.9964222855053  0.18494642122428
       527        1.9964792057963  0.1839833446058
       528        1.9965361293331  0.18648702282665
       529         1.996593056116  0.16666094063061
       530        1.9966499861452  0.17712950967177
       531        1.9967069194212  0.16440457287008
       532         1.996763855944  0.15515658348778
       533         1.996820795714  0.15504804115621
       534        1.9968777387316  0.14698620407722
       535        1.9969346849969  0.13816968085738
       536        1.9969916345102  0.13620208058633
       537        1.9970485872718  0.1189367571888
       538        1.9971055432821  0.12116936476305
       539        1.9971625025412  0.12250967445773
       540        1.9972194650495  0.11039390730606
       541        1.9972764308072  0.10424011190982
       542        1.9973333998146  0.098920895517304
       543         1.997390372072  0.10009403417073
       544        1.9974473475797  0.088045528734764
       545        1.9975043263379  0.091903566879456
       546        1.9975613083469  0.088022184940115
       547         1.997618293607  0.080143239769767
       548        1.9976752821185  0.071559213679863
       549        1.9977322738817  0.067787683609281
       550        1.9977892688968  0.079241702078702
       551        1.9978462671641  0.064700409306001
       552        1.9979032686838  0.070917592724655
       553        1.9979602734564  0.067585592043318
       554         1.998017281482  0.06587435121951
       555        1.9980742927609  0.059526072475458
       556        1.9981313072935  0.063126018610471
       557        1.9981883250799  0.053370438374083
       558        1.9982453461205  0.057378987366227
       559        1.9983023704155  0.051149791609332
       560        1.9983593979652  0.049871124823471
       561          1.99841642877  0.055613811942172
       562          1.99847346283  0.048694366234892
       563        1.9985305001456  0.044276699681912
       564         1.998587540717  0.037224800517385
       565        1.9986445845445  0.052119889069889
       566        1.9987016316284  0.046684886835607
       567        1.9987586819689  0.043509678938662
       568        1.9988157355665  0.042223515971559
       569        1.9988727924212  0.040294681663369
       570        1.9989298525335  0.034586851879089
       571        1.9989869159035  0.038888849167048
       572        1.9990439825316  0.033747117323447
       573        1.9991010524181  0.037285401220747
       574        1.9991581255631  0.026497220894062
       575        1.9992152019671  0.029069604771232
       576        1.9992722816303  0.029013172037524
       577        1.9993293645529  0.030020402277534
       578        1.9993864507352  0.026064989012801
       579        1.9994435401776  0.027774676583595
       580        1.9995006328803  0.027049100374288
       581        1.9995577288435  0.02311101833188
       582        1.9996148280676  0.024883092291393
       583        1.9996719305529  0.026539256849302
       584        1.9997290362995  0.017915901067038
       585        1.9997861453079  0.022528905500929
       586        1.9998432575782  0.02164256156438
       587        1.9999003731108  0.022978013756939
       588        1.9999574919059  0.019077567043395
       589        2.0000146139638  0.015808423493561
       590        2.0000717392848  0.01310267543698
       591        2.0001288678692  0.018016187441148
       592        2.0001859997172  0.010136639963419
       593        2.0002431348292  0.010518358420973
       594        2.0003002732054  0.012609099586012
       595         2.000357414846  0.012294460312809
       596        2.0004145597515  0.013911906480129
       597         2.000471707922  0.0075626910164138
       598        2.0005288593578  0.011180565072316
       599        2.0005860140592  0.010597062504305
       600        2.0006431720265  0.0083731464582186
       601          2.00070033326  0.0064479090321842
       602        2.0007574977599  0.0093089573763098
       603        2.0008146655266  0.004829493630737
       604        2.0008718365603  0.010441969481284
       605        2.0009290108612  -0.00037818010638783
       606        2.0009861884298  0.0064759450152038
       607        2.0010433692662  0.0049223874825458
       608        2.0011005533707  0.0077170773978322
       609        2.0011577407436  0.014195872327843
       610        2.0012149313852  -0.0010486275814789
       611        2.0012721252958  0.014063820685548
       612        2.0013293224756  0.0062410130217611
       613         2.001386522925  0.0021089120795222
       614        2.0014437266442  0.0072855268802788
       615        2.0015009336335  0.0046336250160113
       616        2.0015581438931  0.0013073244833824
       617        2.0016153574234  0.0048504660603712
       618        2.0016725742246  -0.0065929523277078
       619        2.0017297942971  0.0010860352091199
       620         2.001787017641  0.0077871981593455
       621        2.0018442442567  0.0011574795897996
       622        2.0019014741445  1.9860751188779E-5
       623        2.0019587073046  -0.00027478364986135
       624        2.0020159437373  -0.0025578838573178
       625        2.0020731834429  0.0014876203522612
       626        2.0021304264217  0.003186126075355
       627         2.002187672674  0.0016539322917059
       628           2.0022449222  0.0040373612262192
       629            2.002302175  0.0040222329031177
       630        2.0023594310743  -0.0050521464935955
       631        2.0024166904232  0.004056390821419
       632         2.002473953047  0.0042649835457872
       633        2.0025312189459  0.0045801766989758
       634        2.0025884881202  -0.0011694380547495
       635        2.0026457605703  0.0010263464385739
       636        2.0027030362963  0.0054032445167308
       637        2.0027603152986  -0.0018578355732719
       638        2.0028175975774  0.0003407384778843
       639        2.0028748831331  -0.0023872290619056
       640        2.0029321719659  0.001923133222598
       641        2.0029894640761  0.0053424944442645
       642        2.0030467594639  0.0059123879812089
       643        2.0031040581298  0.0030658131570804
       644        2.0031613600738  0.001194132353004
       645        2.0032186652964  0.0030368845511441
       646        2.0032759737977  0.00011220249098757
       647        2.0033332855782  0.0028025628430602
       648         2.003390600638  0.0030513488541121
       649        2.0034479189775  3.4095254959576E-5
       650        2.0035052405968  0.0026926341405024
       651        2.0035625654964  0.0051804942510212
       652        2.0036198936765  -0.0025868364428662
       653        2.0036772251373  0.0028285985884027
       654        2.0037345598792  0.0027302413282194
       655        2.0037918979025  0.0048391367009731
       656        2.0038492392073  0.0016974900962947
       657        2.0039065837941  -0.00086269152906487
       658         2.003963931663  -0.0028385153145118
       659        2.0040212828144  0.0027562770735619
       660        2.0040786372485  -0.0044556243863491
       661        2.0041359949657  -0.0034199802938309
       662        2.0041933559661  -0.0012879420363281
       663        2.0042507202502  0.0016540971873901
       664        2.0043080878181  -0.0048808748936123
       665        2.0043654586701  0.0044370290784588
       666        2.0044228328066  -0.00022047647727998
       667        2.0044802102279  0.0012114895165651
       668        2.0045375909341  0.0019028831984419
       669        2.0045949749256  -3.822625988157E-5
       670        2.0046523622026  0.0021719192336491
       671        2.0047097527655  0.0024814553171671
       672        2.0047671466146  -0.0015164780232248
       673          2.00482454375  -0.00070069133582214
       674        2.0048819441721  0.0022500264696769
       675        2.0049393478812  -0.0021934074021335
       676        2.0049967548776  -0.00038826239171053
       677        2.0050541651615  0.0054611017286024
       678        2.0051115787332  -0.00025808366499738
       679         2.005168995593  0.0020677762522784
       680        2.0052264157412  -0.00052133397901743
       681        2.0052838391781  -0.0029542297382574
       682        2.0053412659039  -0.0026880865636438
       683         2.005398695919  -0.0019648714152371
       684        2.0054561292236  0.0010494893233217
       685         2.005513565818  0.00075731040336541
       686        2.0055710057024  -0.003492301808672
       687        2.0056284488772  -0.00016261926540787
       688        2.0056858953427  0.0027852056794976
       689        2.0057433450991  0.00087881054829765
       690        2.0058007981467  0.0020359547857483
       691        2.0058582544858  -0.0026649436788949
       692        2.0059157141167  0.0012375252619073
       693        2.0059731770396  -0.00095526306806166
       694        2.0060306432549  0.0058603164905225
       695        2.0060881127628  0.0050763512696497
       696        2.0061455855637  0.0051804942510202
       697        2.0062030616577  -0.0025868364428671
       698        2.0062605410452  0.0028285985884018
       699        2.0063180237264  0.0027302413282185
       700        2.0063755097017  0.0048391367009722
       701        2.0064329989713  0.0016974900962938
       702        2.0064904915356  -0.00086269152906576
       703        2.0065479873947  -0.0028385153145127
       704         2.006605486549  0.002756277073561
       705        2.0066629889987  -0.00445562438635
       706        2.0067204947442  -0.0034199802938317
       707        2.0067780037858  -0.001287942036329
       708        2.0068355161236  0.0016540971873893
       709         2.006893031758  -0.0048808748936132
       710        2.0069505506893  0.004437029078458
       711        2.0070080729177  -0.0002204764772808
       712        2.0070655984436  0.0012114895165643
       713        2.0071231272673  0.0019028831984411
       714        2.0071806593889  -3.8226259882376E-5
       715        2.0072381948088  0.0021719192336483
       716        2.0072957335273  0.0024814553171663
       717        2.0073532755447  -0.0015164780232256
       718        2.0074108208612  -0.00070069133582292
       719        2.0074683694771  0.0022500264696762
       720        2.0075259213927  -0.0021934074021343
       721        2.0075834766084  -0.00038826239171129
       722        2.0076410351243  0.0054611017286016
       723        2.0076985969408  -0.00025808366499813
       724        2.0077561620581  0.0020677762522776
       725        2.0078137304765  -0.00052133397901817
       726        2.0078713021964  -0.0029542297382581
       727         2.007928877218  -0.0026880865636445
       728        2.0079864555415  -0.0019648714152379
       729        2.0080440371674  0.001049489323321
       730        2.0081016220957  0.0007573104033647
       731        2.0081592103269  -0.0034923018086727
       732        2.0082168018613  -0.00016261926540857
       733         2.008274396699  0.0027852056794969
       734        2.0083319948404  0.00087881054829696
       735        2.0083895962858  0.0020359547857476
       736        2.0084472010354  -0.0026649436788956
       737        2.0085048090896  0.0012375252619066
       738        2.0085624204486  -0.00095526306806233
       739        2.0086200351127  0.0058603164905218
       740        2.0086776530822  0.005076351269649
       741        2.0087352743574  -0.0009147630197516
       742        2.0087928989386  -0.0030439084166608
       743         2.008850526826  -0.00012211921709794
       744        2.0089081580199  -0.0034778375057048
       745        2.0089657925207  0.001807418798851
       746        2.0090234303285  0.0035170994096842
       747        2.0090810714437  0.0027302413282178
       748        2.0091387158666  0.0048391367009716
       749        2.0091963635975  0.0016974900962931
       750        2.0092540146366  -0.00086269152906642
       751        2.0093116689842  -0.0028385153145134
       752        2.0093693266406  0.0027562770735604
       753        2.0094269876062  -0.0044556243863506
       754        2.0094846518811  -0.0034199802938324
       755        2.0095423194656  -0.0012879420363296
       756        2.0095999903602  0.0016540971873886
       757        2.0096576645649  -0.0048808748936138
       758        2.0097153420802  0.0044370290784574
       759        2.0097730229063  -0.00022047647728142
       760        2.0098307070434  0.0012114895165637
       761         2.009888394492  0.0019028831984405
       762        2.0099460852522  -3.8226259882981E-5
       763        2.0100037793243  0.0021719192336477
       764        2.0100614767087  0.0024814553171657
       765        2.0101191774056  -0.0015164780232262
       766        2.0101768814152  -0.00070069133582351
       767         2.010234588738  0.0022500264696756
       768        2.0102922993742  -0.0021934074021348
       769         2.010350013324  -0.00038826239171187
       770        2.0104077305877  0.005461101728601
       771        2.0104654511657  -0.0002580836649987
       772        2.0105231750581  0.0020677762522771
       773        2.0105809022654  -0.00052133397901873
       774        2.0106386327878  -0.0029542297382587
       775        2.0106963666255  -0.0026880865636451
       776        2.0107541037789  -0.0019648714152384
       777        2.0108118442482  0.0010494893233205
       778        2.0108695880338  0.00075731040336416
       779        2.0109273351358  -0.0034923018086733
       780        2.0109850855547  -0.00016261926540911
       781        2.0110428392906  0.0027852056794964
       782         2.011100596344  0.00087881054829643
       783        2.0111583567149  0.0020359547857471
       784        2.0112161204038  -0.0026649436788961
       785         2.011273887411  0.0012375252619061
       786        2.0113316577366  -0.00095526306806284
       787        2.0113894313811  0.0058603164905213
       788        2.0114472083446  0.0050763512696485
       789        2.0115049886275  -0.0009147630197521
       790          2.01156277223  -0.0030439084166613
       791        2.0116205591525  -0.00012211921709844
       792        2.0116783493953  -0.0034778375057053
       793        2.0117361429585  0.0018074187988505
       794        2.0117939398426  0.0035170994096838
       795        2.0118517400477  -0.00042008385824201
       796        2.0119095435742  0.0028546343337433
       797        2.0119673504224  0.0018450259865676
       798        2.0120251605925  -0.0028703367810437
       799        2.0120829740848  0.00049406008934396
       800        2.0121407908997  -0.0034951946692671
       801        2.0121986110374  0.0025942768803168
       802        2.0122564344981  -0.0077621640448663
       803        2.0123142612823  -0.00045769104595922
       804        2.0123720913901  -0.0015743352350991
       805        2.0124299248218  0.0016656686297627
       806        2.0124877615778  0.0085535697031875
       807        2.0125456016583  -0.0062954837238977
       808        2.0126034450637  0.0091986776155662
       809        2.0126612917941  0.0017437758657905
       810        2.0127191418499  -0.0020343000694858
       811        2.0127769952314  0.0034823850825601
       812        2.0128348519388  0.0011565251652843
       813        2.0128927119725  -0.0018578355732746
       814        2.0129505753327  0.0019983475980296
       815        2.0130084420198  -0.0091623085721816
       816        2.0130663120339  -0.0012011562185214
       817        2.0131241853755  0.0057532806485569
       818        2.0131820620447  -0.00062547696038968
       819        2.0132399420419  -0.0015396209079757
       820        2.0132978253673  -0.00161483528341
       821        2.0133557120213  -0.0036948020502275
       822        2.0134136020041  0.00053745299824817
       823         2.013471495316  0.0024062409417309
       824        2.0135293919573  0.0010350250203519
       825        2.0135872919283  0.0035547065974007
       826        2.0136451952293  0.0036646352999585
       827        2.0137031018606  -0.0053032325402839
       828        2.0137610118224  0.0038931712868549
       829         2.013818925115  0.0041708859038431
       830        2.0138768417388  0.0045382791992337
       831         2.013934761694  -0.0011809061943661
       832        2.0139926849809  0.001026346438571
       833        2.0140506115997  0.005403244516728
       834        2.0141085415509  -0.0018578355732747
       835        2.0141664748346  0.00034073847788147
       836        2.0142244114512  -0.0023872290619084
       837        2.0142823514009  0.0019231332225952
       838         2.014340294684  0.0053424944442618
       839        2.0143982413008  0.0059123879812062
       840        2.0144561912517  0.0030658131570777
       841        2.0145141445368  0.0011941323530013
       842        2.0145721011565  -0.0065298054319817
       843        2.0146300611111  0.0026029554620974
       844        2.0146880244008  0.0096615353105462
       845         2.014745991026  0.0028083485642449
       846        2.0148039609869  -0.0066223769709777
       847        2.0148619342838  0.00028866698719612
       848         2.014919910917  -0.0016553353317209
       849        2.0149778908869  -0.0028269438721397
       850        2.0150358741935  0.0052991015353573
       851        2.0150938608374  0.0053077801171382
       852        2.0151518508187  0.00065606028258666
       853        2.0152098441378  -0.0052222324436625
       854        2.0152678407949  -0.0062318407908382
       855        2.0153258407903  0.0077898545064697
       856        2.0153838441243  -0.004250231284204
       857        2.0154418507973  0.004402314751333
       858        2.0154998608094  0.0033290634710976
       859         2.015557874161  0.0038179569114204
       860        2.0156158908523  -0.00038826239171257
       861        2.0156739108837  0.0052962086747636
       862        2.0157319342554  -0.0025318720915899
       863        2.0157899609678  0.0034505636160299
       864        2.0158479910211  -0.0009552630680634
       865        2.0159060244156  -0.00046058390655326
       866        2.0159640611516  0.0070058892855969
       867        2.0160221012293  0.0017611330293519
       868        2.0160801446492  -0.0010304774434977
       869        2.0161381914114  -0.0064227695900176
       870        2.0161962415162  0.010004147753
       871         2.016254294964  0.0060454595685128
       872         2.016312351755  0.0043039574911497
       873        2.0163704118895  0.0044052076119266
       874        2.0164284753679  0.0038179569114204
       875        2.0164865421903  -0.00059365549386014
       876        2.0165446123571  0.0050242797789626
       877        2.0166026858686  0.0010870965110369
       878         2.016660762725  0.0058458521875526
       879        2.0167188429267  -0.0037700164256621
       880        2.0167769264739  -7.2940587007384E-5
       881        2.0168350133669  0.00094823920254279
       882        2.0168931036061  0.0030368845511412
       883        2.0169511971917  0.0001122024909847
       884        2.0170092941239  0.0028025628430574
       885        2.0170673944032  0.0030513488541093
       886        2.0171254980297  3.4095254956778E-5
       887        2.0171836050037  0.0026926341404996
       888        2.0172417153257  0.0051804942510184
       889        2.0172998289957  -0.0025868364428689
       890        2.0173579460142  0.0028285985884
       891        2.0174160663814  0.0027302413282167
       892        2.0174741900977  0.0048391367009705
       893        2.0175323171632  0.001697490096292
       894        2.0175904475783  -0.0008626915290675
       895        2.0176485813433  -0.0028385153145144
       896        2.0177067184584  0.0027562770735593
       897         2.017764858924  -0.0044556243863517
       898        2.0178230027404  -0.0034199802938334
       899        2.0178811499078  -0.0012879420363306
       900        2.0179393004265  0.0016193828602641
       901        2.0179974542968  -0.0016119424228168
       902        2.0180556115191  0.0036559567181772
       903        2.0181137720935  0.0075005684471068
       904        2.0181719360204  0.0021950621183957
       905        2.0182301033001  0.003687778184707
       906        2.0182882739328  0.003161277556667
       907        2.0183464479189  -0.0018694070156496
       908        2.0184046252587  0.0029848130604558
       909        2.0184628059524  -0.0031914443069369
       910        2.0185209900003  0.0018160973806306
       911        2.0185791774027  0.0011999180741882
       912        2.0186373681599  0.0072459967148677
       913        2.0186955622723  -0.0060582691552209
       914          2.01875375974  0.00083541763939122
       915        2.0188119605633  -0.00063704840276471
       916        2.0188701647427  0.0018999903378458
       917        2.0189283722783  0.0046424221806038
       918        2.0189865831704  0.0045469577810141
       919        2.0190447974194  0.0020157047615908
       920        2.0191030150255  -0.0098132022057482
       921         2.019161235989  0.0032451705138821
       922        2.0192194603103  -0.0014730851143228
       923        2.0192776879895  0.0023599551722324
       924         2.019335919027  -0.001889657039805
       925        2.0193941534231  0.0011131322563793
       926        2.0194523911781  -0.0046263031613758
       927        2.0195106322922  0.0036906710453006
       928        2.0195688767658  0.00063291739783731
       929        2.0196271245991  -0.0058673403560416
       930        2.0196853757924  -0.0063533409357709
       931        2.0197436303461  -0.0029658011806341
       932        2.0198018882604  0.0033493134952526
       933        2.0198601495356  0.003013741666392
       934         2.019918414172  0.0031670632778542
       935        2.0199766821698  0.00080938189404851
       936        2.0200349535295  -0.0037034806320089
       937        2.0200932282512  -0.00088583441381667
       938        2.0201515063353  -0.0023091218258809
       939         2.020209787782  -0.0059975190827548
       940        2.0202680725917  -0.0018607284338688
       941        2.0203263607646  0.00027998840541483
       942         2.020384652301  0.0025884911591288
       943        2.0204429472012  0.0045729935263566
       944        2.0205012454656  0.0030079559452047
       945        2.0205595470943  0.002935634430364
       946        2.0206178520877  -0.0014817636961038
       947        2.0206761604461  0.0075005684471067
       948        2.0207344721698  0.0011218108381601
       949         2.020792787259  -0.0001452621018483
       950        2.0208511057141  0.0012693467284351
       951        2.0209094275354  -0.0020343000694865
       952         2.020967752723  0.0034823850825594
       953        2.0210260812774  0.0011565251652837
       954        2.0210844131988  -0.0018578355732752
       955        2.0211427484876  0.001998347598029
       956        2.0212010871439  -0.0091623085721823
       957        2.0212594291681  -0.001201156218522
       958        2.0213177745605  0.0057532806485563
       959        2.0213761233214  -0.00062547696039033
       960        2.0214344754511  -0.0015396209079763
       961        2.0214928309498  -0.0016148352834106
       962        2.0215511898178  -0.0036948020502281
       963        2.0216095520555  0.00053745299824754
       964        2.0216679176632  0.0024062409417303
       965        2.0217262866411  0.0010350250203513
       966        2.0217846589895  0.0035547065974
       967        2.0218430347087  0.0036646352999578
       968         2.021901413799  -0.0053032325402845
       969        2.0219597962607  0.0038931712868543
       970        2.0220181820941  0.0041708859038425
       971        2.0220765712995  0.0045382791992331
       972        2.0221349638771  -0.0011809061943667
       973        2.0221933598273  0.0010263464385704
       974        2.0222517591504  0.0054032445167274
       975        2.0223101618466  -0.0018578355732753
       976        2.0223685679162  0.00034073847788091
       977        2.0224269773596  -0.0023872290619089
       978         2.022485390177  0.0019231332225946
       979        2.0225438063688  0.0053424944442612
       980        2.0226022259351  0.0059123879812057
       981        2.0226606488764  0.0030658131570771
       982        2.0227190751928  0.0011941323530007
       983        2.0227775048847  -0.0065298054319822
       984        2.0228359379525  0.0026029554620969
       985        2.0228943743962  0.0096615353105457
       986        2.0229528142164  0.0028083485642444
       987        2.0230112574132  -0.0066223769709782
       988        2.0230697039869  0.00028866698719562
       989        2.0231281539379  -0.0016553353317214
       990        2.0231866072665  0.0056549233883729
       991        2.0232450639728  0.0037629925601411
       992        2.0233035240573  -0.00019733359253365
       993        2.0233619875202  0.0023049908209533
       994        2.0234204543618  0.0067455318321701
       995        2.0234789245824  -0.0015859066774744
       996        2.0235373981823  0.0035749566215554
       997        2.0235958751618  0.002137204906523
       998        2.0236543555212  -0.0014267993448249
       999        2.0237128392607  -0.0012647991515819
      1000        2.0237713263807  0.0055044946375043
      1001        2.0238298168815  -0.00045769104596004
