# Supplementary material for: Controllable surface carrier type of metal oxide nanocrystals for multifunctional photocatalysis
Source: iScience. 2025 Jan 4;28(2):111750. doi: 10.1016/j.isci.2025.111750 (PMC11787535; doi:10.1016/j.isci.2025.111750)
Supplement: Data S1. Raw data of relevant figures, related to the main manuscript and supplemental information [file mmc2.zip › Data/ESR/Copper vacancy/Copper vacancy.xlsx]

## Sheet: Sheet1
A1			A2				A3
Field	[g-factor]		Field	[g-factor]			Field	[g-factor]
1.96698	-0.00425386		1.96698	-2.7648e-05			1.96698	0.00293563
1.96704	-0.00207856		1.96704	0.0015408			1.96704	-0.00148176
1.96709	-0.00109953		1.96709	-0.00300464			1.96709	0.00750057
1.96715	-0.00117194		1.96715	-0.00148836			1.96715	0.00112181
1.9672	-0.00187001		1.9672	0.00302987			1.9672	-0.000145262
1.96726	-0.00249856		1.96726	-2.42458e-05			1.96726	0.00126935
1.96731	0.00283107		1.96731	-0.00186374			1.96731	-0.00299473
1.96737	-0.00151084		1.96737	0.000733328			1.96737	-0.00355305
1.96742	-0.00222339		1.96742	0.0013911			1.96742	-0.00331294
1.96748	-0.00275345		1.96748	0.0025785			1.96748	-0.00390309
1.96753	0.0017217		1.96753	-0.00416028			1.96753	0.00352867
1.96759	0.003141		1.96759	-0.00226521			1.96759	-0.00378448
1.96764	0.00225756		1.96764	0.00058703			1.96764	0.00380928
1.9677	-0.00111112		1.9677	-0.000475615			1.9677	0.00316706
1.96775	0.00279341		1.96775	0.00340412			1.96775	0.000823846
1.96781	-0.00385704		1.96781	0.00182886			1.96781	-0.000344869
1.96786	0.00346831		1.96786	-0.000567476			1.96787	0.00037256
1.96792	-0.000864912		1.96792	-1.56391e-06			1.96792	0.0020967
1.96798	0.000345841		1.96798	0.00408911			1.96798	-0.00279223
1.96803	-0.00503593		1.96803	-0.0124494			1.96803	-0.00899742
1.96809	0.000751356		1.96809	-0.00514127			1.96809	0.00627978
1.96814	-0.00237111		1.96814	0.00152492			1.96814	-0.00512098
1.9682	-0.000864912		1.9682	0.00398704			1.9682	0.00334931
1.96825	0.00252983		1.96825	-0.00494054			1.96825	-0.000822191
1.96831	-0.000659258		1.96831	-0.00291958			1.96831	-0.00193884
1.96836	-0.0026347		1.96836	0.00532187			1.96836	0.00523546
1.96842	-0.00344862		1.96842	-0.00746276			1.96842	-0.0017103
1.96847	-0.00301125		1.96847	0.00759686			1.96847	0.00864325
1.96853	0.00218804		1.96853	-0.000836256			1.96853	0.00059531
1.96858	-0.000358018		1.96858	0.0100053			1.96858	-0.0107881
1.96864	0.00307148		1.96864	0.00237323			1.96864	0.00465399
1.96869	0.000357427		1.96869	-0.00307269			1.96869	0.00486807
1.96875	-0.00178601		1.96875	0.000618785			1.96875	-0.00347784
1.96881	0.00167825		1.96881	-0.00258956			1.96881	0.00180742
1.96886	0.000160462		1.96886	0.00229838			1.96886	0.0035171
1.96892	0.00103232		1.96892	-0.000227248			1.96892	-0.000420084
1.96897	-0.00234215		1.96897	-0.00186034			1.96897	0.00285463
1.96903	-0.0039729		1.96903	-0.000620779			1.96903	0.00184503
1.96908	0.000253152		1.96908	-0.00027488			1.96908	0.00441099
1.96914	0.00184914		1.96914	-0.000171678			1.96914	0.00541771
1.96919	0.00109315		1.96919	-0.00611999			1.96919	0.00216903
1.96925	-0.00333276		1.96925	-0.00288216			1.96925	-0.0048288
1.9693	0.00391727		1.9693	-0.00185014			1.9693	0.000161381
1.96936	0.00213011		1.96936	-0.00170951			1.96936	0.00161938
1.96941	0.00551037		1.96941	0.00404148			1.96941	-0.00161194
1.96947	0.00209245		1.96947	0.000985097			1.96947	0.00365596
1.96953	-0.00726336		1.96953	-0.00479991			1.96953	0.00750057
1.96958	0.00716139		1.96958	-0.00162218			1.96958	0.00219506
1.96964	0.000342944		1.96964	-0.000552733			1.96964	0.00368778
1.96969	0.00467616		1.96969	0.00415829			1.96969	0.00316128
1.96975	0.000557288		1.96975	0.00164287			1.96975	-0.00186941
1.9698	-0.00331538		1.9698	-0.00517189			1.9698	0.00298481
1.96986	0.00734388		1.96986	-6.16708e-05			1.96986	-0.00319144
1.96991	0.00396651		1.96991	0.00614295			1.96991	0.0018161
1.96997	0.00171301		1.96997	-0.00206788			1.96997	0.00119992
1.97002	0.00416927		1.97002	0.000626723			1.97002	0.007246
1.97008	-0.00214228		1.97008	0.0003931			1.97008	-0.00605827
1.97013	0.00234445		1.97013	-0.0015428			1.97014	0.000835418
1.97019	0.00220252		1.97019	0.00381806			1.97019	-0.000637048
1.97025	0.00599699		1.97025	0.00113933			1.97025	0.00189999
1.9703	0.0100056		1.9703	-0.000797697			1.9703	0.00464242
1.97036	-0.00130808		1.97036	-0.000970079			1.97036	0.00454696
1.97041	-0.00383097		1.97041	-0.00325981			1.97041	0.0020157
1.97047	0.000172049		1.97047	-0.000364474			1.97047	-0.0098132
1.97052	-0.00185553		1.97052	7.04272e-07			1.97052	0.00324517
1.97058	-0.00134284		1.97058	0.000435062			1.97058	-0.00147309
1.97063	-0.00341966		1.97063	0.00185721			1.97063	0.00235996
1.97069	0.00653574		1.97069	0.001441			1.97069	-0.00188966
1.97074	-0.00237401		1.97074	-0.00232872			1.97075	0.00111313
1.9708	-0.00249856		1.9708	0.00145007			1.9708	-0.0046263
1.97086	0.00552485		1.97086	0.00451326			1.97086	0.00369067
1.97091	-0.000282708		1.97091	-0.000320244			1.97091	0.000632917
1.97097	-0.00162091		1.97097	0.000147002			1.97097	-0.00586734
1.97102	-0.00525317		1.97102	0.00115748			1.97102	-0.00635334
1.97108	-0.00125594		1.97108	0.00704909			1.97108	-0.0029658
1.97113	0.000479081		1.97113	0.00559972			1.97113	0.00334931
1.97119	0.00191576		1.97119	0.00312513			1.97119	0.00301374
1.97124	-0.000804085		1.97124	0.000959013			1.97124	0.00316706
1.9713	-0.000103123		1.9713	-0.00285494			1.9713	0.000809382
1.97135	0.00527864		1.97136	-0.00627763			1.97136	-0.00370348
1.97141	-0.00111691		1.97141	0.00326462			1.97141	-0.000885834
1.97147	0.00375217		1.97147	0.00216569			1.97147	-0.00230912
1.97152	-0.0022118		1.97152	-0.00363633			1.97152	-0.00599752
1.97158	0.00234445		1.97158	0.00206702			1.97158	0.00316706
1.97163	0.00220252		1.97163	-0.000257869			1.97163	0.000823846
1.97169	0.00599699		1.97169	-0.000895229			1.97169	-0.000344869
1.97174	0.0100097		1.97174	0.00201939			1.97174	0.00037256
1.9718	-0.00130808		1.9718	-4.35253e-05			1.9718	0.0020967
1.97185	-0.00383097		1.97185	0.000618785			1.97185	-0.00279223
1.97191	0.000172049		1.97191	-0.00258956			1.97191	-0.00899742
1.97197	-0.00185553		1.97197	0.00229838			1.97197	0.00627978
1.97202	-0.00134284		1.97202	-0.000227248			1.97202	-0.00512098
1.97208	-0.00341966		1.97208	-0.00186034			1.97208	0.00334931
1.97213	0.00653574		1.97213	-0.000620779			1.97213	-0.000822191
1.97219	-0.00237401		1.97219	-0.00027488			1.97219	-0.00193884
1.97224	-0.00249856		1.97224	-0.000171678			1.97224	0.00523546
1.9723	0.00552485		1.9723	-0.00611999			1.9723	-0.0017103
1.97235	-0.000282708		1.97235	-0.00288216			1.97235	0.00864325
1.97241	-0.00162091		1.97241	-0.00185014			1.97241	0.00059531
1.97247	-0.00525317		1.97247	-0.00170951			1.97247	-0.0107881
1.97252	-0.00125594		1.97252	0.00404148			1.97252	0.00465399
1.97258	0.000479081		1.97258	0.000985097			1.97258	0.00486807
1.97263	0.00191576		1.97263	-0.00479991			1.97263	-0.00350966
1.97269	-0.000804085		1.97269	-0.00162218			1.97269	0.00467424
1.97274	-0.000103123		1.97274	-0.000552733			1.97274	-0.000226262
1.9728	0.00527864		1.9728	0.00415829			1.9728	-0.00472755
1.97285	-0.00111691		1.97285	0.00164287			1.97285	-0.00500816
1.97291	0.00375217		1.97291	-0.00517189			1.97291	0.000308917
1.97297	-0.0022118		1.97297	-6.16708e-05			1.97297	0.00865207
1.97302	0.000618115		1.97302	0.00614295			1.97302	-0.00068912
1.97308	0.00101204		1.97308	-0.00206788			1.97308	-0.000408512
1.97313	0.00327424		1.97313	0.000626723			1.97313	0.00182188
1.97319	-0.000190019		1.97319	0.0003931			1.97319	-0.00395805
1.97324	-0.00222918		1.97324	-0.0015428			1.97324	0.000245274
1.9733	0.00140887		1.9733	0.00381806			1.9733	0.000204774
1.97335	0.0037261		1.97336	0.00113933			1.97336	-0.00146151
1.97341	-0.000358018		1.97341	-0.000797697			1.97341	-0.00287034
1.97347	-0.00555151		1.97347	-0.000970079			1.97347	0.00049406
1.97352	0.00217356		1.97352	-0.00325981			1.97352	-0.00349519
1.97358	0.00180859		1.97358	-0.000364474			1.97358	0.00259428
1.97363	-0.00298807		1.97363	7.04272e-07			1.97363	-0.00776216
1.97369	0.00102073		1.97369	0.000435062			1.97369	-0.000457691
1.97374	0.00128722		1.97374	0.00185721			1.97374	-0.00157434
1.9738	0.00345093		1.9738	0.001441			1.9738	0.00166567
1.97386	0.00268914		1.97386	-0.00232872			1.97386	0.00855357
1.97391	0.000380599		1.97391	0.00145007			1.97391	-0.00629548
1.97397	-0.00400476		1.97397	0.00451326			1.97397	0.00919868
1.97402	0.00124666		1.97402	-0.000320244			1.97402	0.00174378
1.97408	0.00307728		1.97408	0.000147002			1.97408	-0.0020343
1.97413	-0.00363979		1.97413	0.00115748			1.97413	0.00348239
1.97419	-0.00658268		1.97419	0.00704909			1.97419	0.00115653
1.97425	0.00653864		1.97425	0.00559972			1.97425	-0.00185784
1.9743	-0.00420462		1.9743	0.00312513			1.9743	0.00199835
1.97436	-0.00425386		1.97436	0.000959013			1.97436	-0.00916231
1.97441	-0.00023057		1.97441	0.00164287			1.97441	-0.00279223
1.97447	-0.00276794		1.97447	-0.00517189			1.97447	-0.00899742
1.97452	-0.00136601		1.97452	-6.16708e-05			1.97452	0.00627978
1.97458	-0.00216546		1.97458	0.00614295			1.97458	-0.00512098
1.97463	-0.0038889		1.97463	-0.00206788			1.97464	0.00334931
1.97469	-0.00178601		1.97469	0.000626723			1.97469	-0.000822191
1.97475	0.00167825		1.97475	0.0003931			1.97475	-0.00193884
1.9748	0.000160462		1.9748	-0.0015428			1.9748	0.00523546
1.97486	0.00103232		1.97486	0.00381806			1.97486	-0.0017103
1.97491	-0.00234215		1.97491	0.00113933			1.97491	0.00864325
1.97497	-0.0039729		1.97497	-0.000797697			1.97497	0.00059531
1.97502	0.000253152		1.97502	-0.000970079			1.97503	-0.0107881
1.97508	0.00184914		1.97508	-0.00325981			1.97508	0.00465399
1.97514	0.00109315		1.97514	-0.000364474			1.97514	0.00486807
1.97519	-0.00333276		1.97519	7.04272e-07			1.97519	-0.00350966
1.97525	0.00391727		1.97525	0.000435062			1.97525	0.00467424
1.9753	0.00213011		1.9753	0.00185721			1.9753	-0.000226262
1.97536	0.00551037		1.97536	0.001441			1.97536	-0.00472755
1.97541	0.00209245		1.97541	-0.00232872			1.97542	-0.00500816
1.97547	-0.00726336		1.97547	0.00145007			1.97547	0.000308917
1.97553	0.00716139		1.97553	0.00451326			1.97553	0.00865207
1.97558	0.000342944		1.97558	-0.000320244			1.97558	-0.00068912
1.97564	0.00467616		1.97564	0.000147002			1.97564	-0.000408512
1.97569	0.000557288		1.97569	0.00115748			1.97569	0.00182188
1.97575	-0.00331538		1.97575	0.00704909			1.97575	-0.00395805
1.9758	0.00734388		1.9758	0.00559972			1.97581	0.000245274
1.97586	0.00396651		1.97586	0.00312513			1.97586	0.000204774
1.97592	0.00171301		1.97592	0.000959013			1.97592	-0.00146151
1.97597	0.00416927		1.97597	-0.00285494			1.97597	-0.00287034
1.97603	-0.00214228		1.97603	-0.00627763			1.97603	0.00049406
1.97608	0.00234445		1.97608	0.00326462			1.97608	-0.00349519
1.97614	0.00220252		1.97614	0.00216569			1.97614	0.00259428
1.9762	0.00599699		1.9762	-0.00363633			1.9762	-0.00776216
1.97625	0.010003		1.97625	-0.000638924			1.97625	-0.000457691
1.97631	-0.00130808		1.97631	-0.000442726			1.97631	-0.00157434
1.97636	-0.00383097		1.97636	0.00261252			1.97636	0.00166567
1.97642	0.000172049		1.97642	0.00359578			1.97642	0.00855357
1.97647	-0.00185553		1.97647	-0.00315207			1.97647	-0.00629548
1.97653	-0.00134284		1.97653	0.00669412			1.97653	0.00919868
1.97659	-0.00341966		1.97659	0.00160431			1.97659	0.00174378
1.97664	0.00653574		1.97664	0.00232106			1.97664	-0.0020343
1.9767	-0.00237401		1.9767	-0.0012967			1.9767	0.00348239
1.97675	-0.00249856		1.97675	0.001238			1.97675	0.00115653
1.97681	0.00552485		1.97681	0.00458698			1.97681	-0.00185784
1.97686	-0.000282708		1.97686	-0.00217108			1.97686	0.00199835
1.97692	-0.00162091		1.97692	-0.00616196			1.97692	-0.00916231
1.97698	-0.00525317		1.97698	-0.00355468			1.97698	-0.00120116
1.97703	-0.00125594		1.97703	-0.00260544			1.97703	0.00575328
1.97709	0.000479081		1.97709	-0.0105271			1.97709	-0.000625477
1.97714	0.00191576		1.97714	-0.00218583			1.97714	-0.00153962
1.9772	-0.000804085		1.9772	0.00298223			1.9772	-0.00161484
1.97726	0.00179411		1.97726	-0.000171678			1.97726	0.00366464
1.97731	0.0059854		1.97731	-0.00611999			1.97731	-0.00530323
1.97737	0.000502254		1.97737	-0.00288216			1.97737	0.00389317
1.97742	-0.00137181		1.97742	-0.00185014			1.97742	0.00417089
1.97748	0.00159425		1.97748	-0.00170951			1.97748	0.00453828
1.97753	-0.00188449		1.97753	0.00404148			1.97753	-0.00118091
1.97759	0.000754253		1.97759	0.000985097			1.97759	0.00102635
1.97765	0.00261383		1.97765	-0.00479991			1.97765	0.00540324
1.9777	0.000649977		1.9777	-0.00162218			1.9777	-0.00185784
1.97776	-0.00185263		1.97776	-0.000552733			1.97776	0.000340738
1.97781	0.00651836		1.97781	0.00415829			1.97781	-0.00238723
1.97787	0.00291797		1.97787	0.00164287			1.97787	0.00192313
1.97793	0.000783218		1.97793	-0.00517189			1.97793	0.00534249
1.97798	0.00115108		1.97798	-6.16708e-05			1.97798	0.00591239
1.97804	0.00246031		1.97804	0.00614295			1.97804	0.00306581
1.97809	0.000395082		1.97809	-0.00206788			1.97809	0.00119413
1.97815	-0.00324297		1.97815	0.000626723			1.97815	-0.00652981
1.9782	-0.00023057		1.97821	0.0003931			1.97821	0.00260296
1.97826	-0.00276794		1.97826	-0.0015428			1.97826	0.00966154
1.97832	-0.00136601		1.97832	0.00381806			1.97832	0.00280835
1.97837	-0.00216546		1.97837	0.00113933			1.97837	-0.00662238
1.97843	-0.0038889		1.97843	-0.000797697			1.97843	0.000288667
1.97848	-0.00178601		1.97848	-0.000970079			1.97848	-0.00165534
1.97854	0.00167825		1.97854	-0.00325981			1.97854	0.00565492
1.9786	0.000160462		1.9786	-0.000364474			1.9786	0.00376299
1.97865	0.00103232		1.97865	7.04272e-07			1.97865	-0.000197334
1.97871	-0.00234215		1.97871	0.000435062			1.97871	0.00230499
1.97876	-0.0039729		1.97876	0.00185721			1.97876	0.00674553
1.97882	0.000253152		1.97882	0.001441			1.97882	-0.00158591
1.97888	0.00184914		1.97888	-0.00232872			1.97888	0.00357496
1.97893	0.00109315		1.97893	0.00145007			1.97893	0.0021372
1.97899	-0.00333276		1.97899	0.00451326			1.97899	-0.0014268
1.97904	0.00391727		1.97904	-0.000320244			1.97904	-0.0012648
1.9791	0.00213011		1.9791	0.000147002			1.9791	0.00550449
1.97916	0.00551037		1.97916	0.00115748			1.97916	-0.000457691
1.97921	0.00209245		1.97921	0.00704909			1.97921	0.00358942
1.97927	-0.00726336		1.97927	0.00559972			1.97927	-0.0024798
1.97932	0.00716139		1.97932	0.00312513			1.97932	-0.00161194
1.97938	0.000342944		1.97938	0.000959013			1.97938	-0.00110569
1.97944	0.00467616		1.97944	-0.00285494			1.97944	-0.00746131
1.97949	0.000557288		1.97949	-0.00627763			1.97949	-0.0022773
1.97955	-0.00331538		1.97955	0.00326462			1.97955	0.00148631
1.9796	0.00734388		1.9796	0.00216569			1.9796	-2.95477e-05
1.97966	0.00396651		1.97966	-0.00363633			1.97966	0.00369356
1.97971	0.00171301		1.97972	-0.000638924			1.97972	0.00275917
1.97977	0.00416927		1.97977	-0.000442726			1.97977	-0.0023583
1.97983	-0.00214228		1.97983	0.00261252			1.97983	0.00402914
1.97988	0.00234445		1.97988	0.00359578			1.97988	0.000569274
1.97994	0.00220252		1.97994	-0.00315207			1.97994	-0.00070937
1.97999	0.00599699		1.98	0.00669412			1.98	-0.00372662
1.98005	0.0100077		1.98005	0.00160431			1.98005	-0.00129373
1.98011	0.00453423		1.98011	0.00381806			1.98011	0.00275628
1.98016	0.00195921		1.98016	0.00113933			1.98016	-0.00445562
1.98022	-0.000386983		1.98022	-0.000797697			1.98022	-0.00341998
1.98027	-0.000172639		1.98028	-0.000970079			1.98028	-0.00128794
1.98033	0.00202873		1.98033	-0.00325981			1.98033	0.0016541
1.98039	0.00470513		1.98039	-0.000364474			1.98039	-0.00488087
1.98044	0.0043952		1.98044	7.04272e-07			1.98044	0.00443703
1.9805	-0.00256518		1.9805	0.000435062			1.9805	-0.000220476
1.98055	0.00139149		1.98056	0.00185721			1.98056	0.00121149
1.98061	0.00382748		1.98061	0.001441			1.98061	0.00190288
1.98067	-0.00412641		1.98067	-0.00232872			1.98067	-3.82263e-05
1.98072	0.00384196		1.98072	0.00145007			1.98072	0.00217192
1.98078	-0.00440448		1.98078	0.00451326			1.98078	0.00248146
1.98083	-0.00299387		1.98084	-0.000320244			1.98084	-0.00151648
1.98089	0.00438651		1.98089	0.000147002			1.98089	-0.000700691
1.98095	0.00338141		1.98095	0.00115748			1.98095	0.00225003
1.981	0.000276324		1.981	0.00704909			1.981	-0.00219341
1.98106	-0.00460434		1.98106	0.00559972			1.98106	-0.000388262
1.98112	-0.000963394		1.98112	0.00312513			1.98112	0.0054611
1.98117	-0.00118643		1.98117	0.000959013			1.98117	-0.000258084
1.98123	0.00362472		1.98123	-0.00285494			1.98123	0.00206778
1.98128	0.00209535		1.98128	-0.00627763			1.98128	-0.000521334
1.98134	-0.000914153		1.98134	0.00326462			1.98134	-0.00295423
1.9814	0.00223438		1.9814	0.00216569			1.9814	-0.00268809
1.98145	-0.00100684		1.98145	-0.00363633			1.98145	-0.00196487
1.98151	0.00404182		1.98151	-0.000638924			1.98151	0.00104949
1.98156	-0.00247249		1.98156	-0.000442726			1.98156	0.00075731
1.98162	0.000499357		1.98162	0.00261252			1.98162	-0.0034923
1.98168	0.00196501		1.98168	0.00359578			1.98168	-0.000162619
1.98173	0.000878804		1.98173	-0.00315207			1.98173	0.00278521
1.98179	0.00252693		1.98179	0.00669412			1.98179	0.000878811
1.98184	-0.000505741		1.98184	0.00160431			1.98184	0.00203595
1.9819	-0.00016395		1.9819	0.00232106			1.9819	-0.00266494
1.98196	0.00692677		1.98196	-0.0012967			1.98196	0.00123753
1.98201	0.00554223		1.98201	0.001238			1.98201	-0.000955263
1.98207	0.00191287		1.98207	0.00458698			1.98207	0.00586032
1.98212	3.88078e-05		1.98212	-0.00217108			1.98212	0.00507635
1.98218	-0.00341676		1.98218	-0.00616196			1.98218	-0.000914763
1.98224	0.00199976		1.98224	-0.00355468			1.98224	-0.00304391
1.98229	0.000745563		1.98229	-0.00260544			1.98229	-0.000122119
1.98235	0.00152473		1.98235	-0.0105271			1.98235	-0.00347784
1.98241	0.00179411		1.98241	-0.00218583			1.98241	0.00180742
1.98246	0.0059854		1.98246	0.00298223			1.98246	0.0035171
1.98252	0.000502254		1.98252	0.00481039			1.98252	-0.000420084
1.98257	-0.00137181		1.98257	0.00115521			1.98257	0.00285463
1.98263	0.00159425		1.98263	-0.00412626			1.98263	0.00184503
1.98269	-0.00188449		1.98269	-0.00458897			1.98269	0.00441099
1.98274	0.000754253		1.98274	-0.00502333			1.98274	0.00541771
1.9828	0.00261383		1.9828	0.00806297			1.9828	0.00216903
1.98285	0.000649977		1.98285	-0.00138856			1.98285	-0.0048288
1.98291	-0.00185263		1.98291	-0.00104039			1.98291	0.000161381
1.98297	-0.00622061		1.98297	4.49339e-05			1.98297	-0.00605827
1.98302	0.00461244		1.98302	0.000452073			1.98302	0.000835418
1.98308	0.00120901		1.98308	-0.00147929			1.98308	-0.000637048
1.98314	-0.00305469		1.98314	0.00648091			1.98314	0.00189999
1.98319	0.00356679		1.98319	-0.00610979			1.98319	0.00464242
1.98325	-0.00219442		1.98325	0.00295955			1.98325	0.00454696
1.9833	0.0024719		1.9833	-0.00127175			1.9833	0.0020157
1.98336	-0.00288959		1.98336	0.0042683			1.98336	-0.0098132
1.98342	0.00192156		1.98342	0.00270665			1.98342	0.00324517
1.98347	-0.000279811		1.98347	0.00188103			1.98347	-0.00147309
1.98353	0.000209704		1.98353	-0.00011951			1.98353	0.00235996
1.98358	0.00653574		1.98358	-0.00301371			1.98358	-0.00188966
1.98364	0.00415768		1.98364	-0.00239904			1.98364	0.00111313
1.9837	0.00348858		1.9837	0.000274021			1.9837	-0.0046263
1.98375	-0.00493455		1.98375	0.00231992			1.98375	0.00369067
1.98381	0.00275866		1.98381	0.00446903			1.98381	0.000632917
1.98387	-0.0027998		1.98387	-0.00106648			1.98387	-0.00586734
1.98392	0.00118004		1.98392	0.00151472			1.98392	-0.00635334
1.98398	-0.00504751		1.98398	0.00336102			1.98398	-0.0029658
1.98403	0.00189838		1.98403	0.000447537			1.98403	0.00334931
1.98409	0.00346541		1.98409	-0.00171745			1.98409	0.00301374
1.98415	0.00104101		1.98415	0.00068116			1.98415	0.00316706
1.9842	-0.00248408		1.9842	-0.00337549			1.9842	0.000809382
1.98426	-0.00158905		1.98426	0.00242199			1.98426	-0.00370348
1.98432	-0.00234215		1.98432	0.000228657			1.98432	-0.000885834
1.98437	0.00101494		1.98437	-0.00366355			1.98437	-0.00230912
1.98443	-0.0018758		1.98443	0.00105881			1.98443	-0.00599752
1.98448	0.00449079		1.98448	-0.00359437			1.98448	-0.00186073
1.98454	0.000331358		1.98454	0.00214527			1.98454	0.000279988
1.9846	-0.00060712		1.9846	0.00146368			1.9846	0.00258849
1.98465	0.00173328		1.98465	0.00408457			1.98465	0.00457299
1.98471	-0.00141236		1.98471	-0.00076254			1.98471	0.00300796
1.98477	-0.000479672		1.98477	0.00177443			1.98477	0.00293563
1.98482	0.00728305		1.98482	0.00554982			1.98482	-0.00148176
1.98488	0.00182887		1.98488	-0.000522112			1.98488	0.00750057
1.98493	0.000195221		1.98493	-0.00462072			1.98493	0.00112181
1.98499	-0.00298518		1.98499	-0.00326548			1.98499	-0.000145262
1.98505	0.00357548		1.98505	-0.000670679			1.98505	0.00126935
1.9851	-0.00207277		1.9851	-0.00343106			1.9851	-0.00299473
1.98516	0.00132487		1.98516	0.00234828			1.98516	-0.00355305
1.98522	-0.00283166		1.98522	-0.000665008			1.98522	-0.00331294
1.98527	-0.00158036		1.98527	0.000529191			1.98527	-0.00390309
1.98533	0.000461702		1.98533	-0.00629351			1.98533	0.00352867
1.98538	-0.00526186		1.98538	0.000695903			1.98538	-0.00378448
1.98544	-0.00453772		1.98544	0.00317276			1.98544	0.00380928
1.9855	-0.00407138		1.9855	0.00312513			1.9855	0.00316706
1.98555	0.00203452		1.98555	-0.00123659			1.98555	0.000823846
1.98561	-0.00145001		1.98561	-0.00173219			1.98561	-0.000344869
1.98567	-0.00645233		1.98567	0.00167122			1.98567	0.00037256
1.98572	-0.00116905		1.98572	0.000139064			1.98572	0.0020967
1.98578	0.00231838		1.98578	0.00302646			1.98578	-0.00279223
1.98583	0.0043952		1.98583	-0.00746276			1.98583	0.000537453
1.98589	-0.00256518		1.98589	0.00759686			1.98589	0.00240624
1.98595	0.00139149		1.98595	-0.000836256			1.98595	0.00103503
1.986	0.00382748		1.986	0.0100029			1.986	0.00355471
1.98606	-0.00412641		1.98606	0.00237323			1.98606	0.00366464
1.98612	0.00384196		1.98612	-0.00307269			1.98612	-0.00530323
1.98617	-0.00440448		1.98617	0.00234147			1.98617	0.00389317
1.98623	-0.00299387		1.98623	-0.00253853			1.98623	0.00417089
1.98629	0.00438651		1.98629	0.00150224			1.98629	0.00453828
1.98634	0.00338141		1.98634	-0.000384887			1.98634	-0.00118091
1.9864	0.000276324		1.9864	0.000643735			1.9864	0.00102635
1.98645	-0.00460434		1.98645	0.00279624			1.98645	0.00540324
1.98651	-0.000963394		1.98651	-0.00194767			1.98651	-0.00185784
1.98657	-0.00118643		1.98657	-0.00185581			1.98657	0.000340738
1.98662	0.00362472		1.98662	0.000402173			1.98662	-0.00238723
1.98668	0.00209535		1.98668	0.00120057			1.98668	0.00192313
1.98674	-0.000914153		1.98674	0.000973756			1.98674	0.00534249
1.98679	0.00223438		1.98679	-0.00232759			1.98679	0.00591239
1.98685	-0.00100684		1.98685	0.00359011			1.98685	0.00306581
1.98691	0.00404182		1.98691	-0.000545928			1.98691	0.00119413
1.98696	-0.00247249		1.98696	-0.00247842			1.98696	-0.00652981
1.98702	0.000499357		1.98702	0.00467543			1.98702	0.00260296
1.98707	0.00196501		1.98707	0.00691187			1.98707	0.00966154
1.98713	0.000878804		1.98713	-0.00385181			1.98713	0.00280835
1.98719	0.00252693		1.98719	0.00134914			1.98719	-0.00662238
1.98724	-0.000505741		1.98724	-0.00120257			1.98724	0.000288667
1.9873	-0.00016395		1.9873	0.0018901			1.9873	-0.00165534
1.98736	0.00692677		1.98736	-0.00404234			1.98736	0.00565492
1.98741	0.00554223		1.98741	0.00309338			1.98741	0.00376299
1.98747	0.00191287		1.98747	0.00219064			1.98747	-0.000197334
1.98753	3.88078e-05		1.98753	0.000403307			1.98753	0.00230499
1.98758	-0.00341676		1.98758	-0.000257869			1.98758	0.00674553
1.98764	0.00199976		1.98764	0.00369331			1.98764	-0.00158591
1.98769	0.000736974		1.98769	0.00223131			1.9877	0.0035635
1.98775	0.00149203		1.98775	0.00223618			1.98775	0.0020936
1.98781	0.00171963		1.98781	0.00662539			1.98781	-0.00152611
1.98786	0.00585545		1.98786	0.00246519			1.98786	-0.00143807
1.98792	0.00030175		1.98792	0.000999786			1.98792	0.00523715
1.98798	-0.00165779		1.98798	0.00160799			1.98798	-0.000839013
1.98803	0.00120801		1.98803	-0.00173194			1.98803	0.00307442
1.98809	-0.00237981		1.98809	-0.00106459			1.98809	-0.00314024
1.98815	0.000130275		1.98815	-0.00568123			1.98815	-0.00244393
1.9882	0.001854		1.9882	-0.000558109			1.9882	-0.00211882
1.98826	-0.000258567		1.98826	-0.000141661			1.98826	-0.00867273
1.98832	-0.00292262		1.98832	-0.000313752			1.98832	-0.00370398
1.98837	0.00527434		1.98837	-0.00122724			1.98837	-0.000172425
1.98843	0.00149706		1.98843	0.00225425			1.98843	-0.00192413
1.98848	-0.000835913		1.98849	-0.0112			1.98849	0.00153468
1.98854	-0.000667673		1.98854	-0.000820128			1.98854	0.000334119
1.9886	0.000419658		1.9886	-0.00339822			1.9886	-0.00507923
1.98865	-0.00186745		1.98865	-0.00660115			1.98865	0.00101236
1.98871	0.00216855		1.98871	-0.0025393			1.98871	-0.0008621
1.98877	-0.00219399		1.98877	-0.00614694			1.98877	-0.00518492
1.98882	-0.00632077		1.98882	-0.0057503			1.98882	-0.00470794
1.98888	0.00407406		1.98888	-0.0106204			1.98888	-0.0021098
1.98894	0.000422058		1.98894	-0.00575633			1.98894	-0.00691943
1.98899	-0.00211619		1.98899	-0.0055938			1.98899	-0.00549394
1.98905	4.53437e-05		1.98905	-0.0060147			1.98905	-3.75556e-05
1.98911	-0.00657081		1.98911	-0.0071719			1.98911	-0.00616288
1.98916	-0.00239844		1.98916	-0.00394704			1.98916	-0.00425618
1.98922	-0.0028817		1.98922	-0.0176684			1.98922	-0.0073004
1.98928	0.000578715		1.98928	-0.00753947			1.98928	-0.0101787
1.98933	0.00423827		1.98933	-0.0103445			1.98933	-0.0103705
1.98939	-0.00742258		1.98939	-0.0137917			1.98939	-0.0101176
1.98945	-0.0103074		1.98945	-0.00851109			1.98945	-0.00758589
1.9895	-0.00667543		1.9895	-0.008868			1.9895	-0.00837277
1.98956	-0.009083		1.98956	-0.00992663			1.98956	-0.013129
1.98961	-0.00895915		1.98962	-0.0155631			1.98962	-0.0103178
1.98967	-0.0114547		1.98967	-0.014461			1.98967	-0.00792832
1.98973	-0.00190597		1.98973	-0.01889			1.98973	-0.0103769
1.98978	-0.011253		1.98978	-0.0141821			1.98978	-0.00980277
1.98984	-0.0118015		1.98984	-0.0175161			1.98984	-0.015069
1.9899	-0.00423334		1.9899	-0.0197676			1.9899	-0.0117735
1.98995	-0.0104817		1.98995	-0.0182657			1.98995	-0.0145541
1.99001	-0.0122927		1.99001	-0.0249172			1.99001	-0.00836881
1.99007	-0.0164064		1.99007	-0.0167308			1.99007	-0.00979479
1.99012	-0.0128994		1.99012	-0.0240159			1.99012	-0.0164394
1.99018	-0.011663		1.99018	-0.0297497			1.99018	-0.0192335
1.99024	-0.010759		1.99024	-0.0318373			1.99024	-0.0170218
1.99029	-0.0139945		1.99029	-0.0262356			1.99029	-0.0210652
1.99035	-0.0138438		1.99035	-0.0303451			1.99035	-0.0165135
1.99041	-0.00902103		1.99041	-0.0302375			1.99041	-0.0155492
1.99046	-0.0159842		1.99046	-0.0225203			1.99046	-0.0202432
1.99052	-0.0116913		1.99052	-0.0254091			1.99052	-0.0177367
1.99058	-0.0182678		1.99058	-0.0282944			1.99058	-0.0195629
1.99063	-0.0160309		1.99063	-0.0283647			1.99063	-0.0177877
1.99069	-0.0162956		1.99069	-0.0346727			1.99069	-0.0176592
1.99075	-0.0146479		1.99075	-0.0237293			1.99075	-0.0217272
1.9908	-0.018776		1.9908	-0.0324573			1.9908	-0.0296102
1.99086	-0.0214703		1.99086	-0.0387637			1.99086	-0.0254937
1.99092	-0.0185106		1.99092	-0.0396178			1.99092	-0.0249403
1.99097	-0.0168971		1.99097	-0.0372396			1.99097	-0.0291101
1.99103	-0.021677		1.99103	-0.0371556			1.99103	-0.0247701
1.99109	-0.0275932		1.99109	-0.0420845			1.99109	-0.0218892
1.99114	-0.0206195		1.99114	-0.0398963			1.99114	-0.0281967
1.9912	-0.0217265		1.9912	-0.0464505			1.9912	-0.0276937
1.99126	-0.027336		1.99126	-0.043328			1.99126	-0.0293041
1.99131	-0.024131		1.99131	-0.0437225			1.99131	-0.0354068
1.99137	-0.0247009		1.99137	-0.0434735			1.99137	-0.031668
1.99143	-0.0234545		1.99143	-0.0447479			1.99143	-0.0390675
1.99148	-0.0251245		1.99148	-0.0510927			1.99148	-0.0352711
1.99154	-0.0283787		1.99154	-0.0549601			1.99154	-0.0371483
1.9916	-0.0339486		1.9916	-0.0570858			1.9916	-0.0444901
1.99165	-0.0350232		1.99165	-0.0566756			1.99165	-0.0408672
1.99171	-0.0339155		1.99171	-0.0644382			1.99171	-0.0408328
1.99177	-0.0340479		1.99177	-0.0574282			1.99177	-0.0455462
1.99182	-0.0352773		1.99182	-0.0659584			1.99182	-0.041821
1.99188	-0.0371794		1.99188	-0.0730091			1.99188	-0.0395818
1.99194	-0.039128		1.99194	-0.0765667			1.99194	-0.0466474
1.99199	-0.0351042		1.99199	-0.0724397			1.99199	-0.0468957
1.99205	-0.0408767		1.99205	-0.0781925			1.99205	-0.0493297
1.99211	-0.0430035		1.99211	-0.0796809			1.99211	-0.0562459
1.99216	-0.045082		1.99216	-0.0737939			1.99216	-0.0534561
1.99222	-0.0422184		1.99222	-0.0786147			1.99222	-0.061781
1.99228	-0.0424758		1.99228	-0.0834852			1.99228	-0.0590087
1.99233	-0.0451917		1.99233	-0.0858678			1.99233	-0.0620678
1.99239	-0.0504688		1.99239	-0.0945069			1.99239	-0.0585659
1.99245	-0.0485507		1.99245	-0.0861224			1.99245	-0.0745184
1.9925	-0.0573684		1.9925	-0.0974663			1.9925	-0.0705138
1.99256	-0.0523009		1.99256	-0.106948			1.99256	-0.074996
1.99262	-0.0591719		1.99262	-0.111277			1.99262	-0.0758435
1.99267	-0.0612917		1.99267	-0.113804			1.99267	-0.0775426
1.99273	-0.0704219		1.99273	-0.119065			1.99273	-0.0826365
1.99279	-0.068657		1.99279	-0.130509			1.99279	-0.0905312
1.99284	-0.0761821		1.99284	-0.135138			1.99284	-0.108231
1.9929	-0.0793991		1.9929	-0.149123			1.9929	-0.10147
1.99296	-0.0807335		1.99296	-0.15331			1.99296	-0.112494
1.99301	-0.089098		1.99301	-0.161865			1.99301	-0.115562
1.99307	-0.0961241		1.99307	-0.169481			1.99307	-0.126545
1.99313	-0.102067		1.99313	-0.178615			1.99313	-0.130381
1.99318	-0.106785		1.99318	-0.192887			1.99318	-0.142994
1.99324	-0.106716		1.99324	-0.204565			1.99324	-0.141518
1.9933	-0.114317		1.9933	-0.211368			1.9933	-0.151315
1.99335	-0.116069		1.99335	-0.219106			1.99335	-0.164384
1.99341	-0.123521		1.99341	-0.228725			1.99341	-0.171526
1.99347	-0.126542		1.99347	-0.239912			1.99347	-0.174144
1.99352	-0.133508		1.99352	-0.248425			1.99352	-0.173455
1.99358	-0.132624		1.99358	-0.253122			1.99358	-0.179227
1.99364	-0.14157		1.99364	-0.261989			1.99364	-0.183935
1.99369	-0.144258		1.99369	-0.267213			1.99369	-0.190498
1.99375	-0.143335		1.99375	-0.275277			1.99375	-0.198479
1.99381	-0.154389		1.99381	-0.274256			1.99381	-0.198424
1.99386	-0.147801		1.99386	-0.279341			1.99386	-0.201676
1.99392	-0.14292		1.99392	-0.28186			1.99392	-0.205998
1.99398	-0.146645		1.99398	-0.279362			1.99398	-0.200961
1.99403	-0.153416		1.99403	-0.2751			1.99403	-0.196023
1.99409	-0.150197		1.99409	-0.268927			1.99409	-0.18938
1.99415	-0.134969		1.99415	-0.266672			1.99415	-0.181536
1.9942	-0.132911		1.9942	-0.25324			1.9942	-0.175819
1.99426	-0.131051		1.99426	-0.240777			1.99426	-0.167727
1.99432	-0.117104		1.99432	-0.226962			1.99432	-0.162377
1.99437	-0.115104		1.99438	-0.206724			1.99438	-0.143046
1.99443	-0.101978		1.99443	-0.194807			1.99443	-0.138145
1.99449	-0.094417		1.99449	-0.175514			1.99449	-0.13056
1.99455	-0.0824661		1.99455	-0.160445			1.99455	-0.12392
1.9946	-0.0769293		1.9946	-0.144651			1.9946	-0.0958153
1.99466	-0.0715649		1.99466	-0.122544			1.99466	-0.0931388
1.99472	-0.0534593		1.99472	-0.107223			1.99472	-0.0708278
1.99477	-0.0431595		1.99477	-0.0815185			1.99477	-0.0607797
1.99483	-0.0370635		1.99483	-0.0633788			1.99483	-0.0473727
1.99489	-0.0219903		1.99489	-0.0466175			1.99489	-0.0254459
1.99494	-0.010544		1.99494	-0.021026			1.99494	-0.0174852
1.995	0.00345093		1.995	-0.00359437			1.995	0.00864325
1.99506	0.0139298		1.99506	0.0231278			1.99506	0.0155828
1.99511	0.0228056		1.99511	0.0433237			1.99511	0.0191119
1.99517	0.0294921		1.99517	0.0666121			1.99517	0.0493165
1.99523	0.0456467		1.99523	0.0821175			1.99523	0.0640681
1.99528	0.0581554		1.99528	0.104587			1.99528	0.0699278
1.99534	0.0618352		1.99534	0.12777			1.99534	0.0919742
1.9954	0.0694707		1.9954	0.141444			1.9954	0.101178
1.99545	0.0922354		1.99545	0.155347			1.99546	0.109535
1.99551	0.0911526		1.99551	0.174735			1.99551	0.122135
1.99557	0.0997562		1.99557	0.194303			1.99557	0.138989
1.99563	0.110425		1.99563	0.206575			1.99563	0.158656
1.99568	0.119201		1.99568	0.22691			1.99568	0.159712
1.99574	0.126496		1.99574	0.237649			1.99574	0.169816
1.9958	0.131965		1.9958	0.250354			1.9958	0.180268
1.99585	0.136847		1.99585	0.253817			1.99585	0.181835
1.99591	0.146623		1.99591	0.269108			1.99591	0.191968
1.99597	0.145589		1.99597	0.277759			1.99597	0.196338
1.99602	0.147037		1.99602	0.281745			1.99602	0.197552
1.99608	0.147247		1.99608	0.278763			1.99608	0.19713
1.99614	0.151399		1.99614	0.277608			1.99614	0.200064
1.99619	0.151821		1.99619	0.279209			1.99619	0.194746
1.99625	0.149404		1.99625	0.274814			1.99625	0.19879
1.99631	0.144088		1.99631	0.273863			1.99631	0.185692
1.99636	0.145481		1.99637	0.266474			1.99637	0.189793
1.99642	0.136033		1.99642	0.258514			1.99642	0.184946
1.99648	0.140206		1.99648	0.255219			1.99648	0.183983
1.99654	0.132584		1.99654	0.250651			1.99654	0.186487
1.99659	0.130255		1.99659	0.239138			1.99659	0.166661
1.99665	0.120911		1.99665	0.233619			1.99665	0.17713
1.99671	0.122746		1.99671	0.230759			1.99671	0.164405
1.99676	0.115521		1.99676	0.220048			1.99676	0.155157
1.99682	0.112808		1.99682	0.210334			1.99682	0.155048
1.99688	0.111901		1.99688	0.204901			1.99688	0.146986
1.99693	0.10436		1.99693	0.197436			1.99693	0.13817
1.99699	0.0980165		1.99699	0.19047			1.99699	0.136202
1.99705	0.0928519		1.99705	0.175185			1.99705	0.118937
1.99711	0.088765		1.99711	0.16906			1.99711	0.121169
1.99716	0.0897537		1.99716	0.164053			1.99716	0.12251
1.99722	0.0829049		1.99722	0.154958			1.99722	0.110394
1.99728	0.0824048		1.99728	0.151125			1.99728	0.10424
1.99733	0.0757578		1.99733	0.142585			1.99733	0.0989209
1.99739	0.0653025		1.99739	0.133992			1.99739	0.100094
1.99745	0.0698779		1.99745	0.125508			1.99745	0.0880455
1.9975	0.0720329		1.9975	0.121931			1.9975	0.0919036
1.99756	0.0647158		1.99756	0.112426			1.99756	0.0880222
1.99762	0.0534266		1.99762	0.113704			1.99762	0.0801432
1.99767	0.0513652		1.99768	0.107546			1.99768	0.0715592
1.99773	0.0601265		1.99773	0.0999663			1.99773	0.0677877
1.99779	0.054797		1.99779	0.101095			1.99779	0.0792417
1.99785	0.0486572		1.99785	0.0929409			1.99785	0.0647004
1.9979	0.053452		1.9979	0.0952717			1.9979	0.0709176
1.99796	0.0459966		1.99796	0.0914285			1.99796	0.0675856
1.99802	0.0490127		1.99802	0.0909696			1.99802	0.0658744
1.99807	0.0420446		1.99807	0.083124			1.99807	0.0595261
1.99813	0.0452923		1.99813	0.0827428			1.99813	0.063126
1.99819	0.0416453		1.99819	0.0838199			1.99819	0.0533704
1.99824	0.0406543		1.99825	0.0749846			1.99825	0.057379
1.9983	0.0456128		1.9983	0.0683333			1.9983	0.0511498
1.99836	0.0419048		1.99836	0.0672057			1.99836	0.0498711
1.99842	0.0399429		1.99842	0.0673871			1.99842	0.0556138
1.99847	0.0302638		1.99847	0.062282			1.99847	0.0486944
1.99853	0.0367375		1.99853	0.0656667			1.99853	0.0442767
1.99859	0.0299344		1.99859	0.0604476			1.99859	0.0372248
1.99864	0.0327686		1.99864	0.0595027			1.99864	0.0521199
1.9987	0.0254307		1.9987	0.050607			1.9987	0.0466849
1.99876	0.0313015		1.99876	0.0555889			1.99876	0.0435097
1.99882	0.031828		1.99882	0.056123			1.99882	0.0422235
1.99887	0.0283975		1.99887	0.0541967			1.99887	0.0402947
1.99893	0.0239004		1.99893	0.0480199			1.99893	0.0345869
1.99899	0.0238086		1.99899	0.0456815			1.99899	0.0388888
1.99904	0.0221522		1.99904	0.0473982			1.99904	0.0337471
1.9991	0.024594		1.9991	0.0441569			1.9991	0.0372854
1.99916	0.0208241		1.99916	0.0454026			1.99916	0.0264972
1.99921	0.0263473		1.99921	0.0409233			1.99922	0.0290696
1.99927	0.0213797		1.99927	0.0366754			1.99927	0.0290132
1.99933	0.0196303		1.99933	0.0377502			1.99933	0.0300204
1.99939	0.0211977		1.99939	0.0378753			1.99939	0.026065
1.99944	0.0173166		1.99944	0.0319567			1.99944	0.0277747
1.9995	0.0175186		1.9995	0.0321086			1.9995	0.0270491
1.99956	0.0245907		1.99956	0.0353376			1.99956	0.023111
1.99961	0.0184717		1.99961	0.0310425			1.99961	0.0248831
1.99967	0.0162143		1.99967	0.0280386			1.99967	0.0265393
1.99973	0.0123918		1.99973	0.0294373			1.99973	0.0179159
1.99979	0.0183507		1.99979	0.0289717			1.99979	0.0225289
1.99984	0.0121114		1.99984	0.029056			1.99984	0.0216426
1.9999	0.014929		1.9999	0.0212344			1.9999	0.022978
1.99996	0.0102033		1.99996	0.0220672			1.99996	0.0190776
2.00001	0.0109229		2.00001	0.0239269			2.00001	0.0158084
2.00007	0.0124175		2.00007	0.0218424			2.00007	0.0131027
2.00013	0.00618299		2.00013	0.0247684			2.00013	0.0180162
2.00019	0.00640638		2.00019	0.0222584			2.00019	0.0101366
2.00024	0.00638228		2.00024	0.0189466			2.00024	0.0105184
2.0003	0.0154984		2.0003	0.0167678			2.0003	0.0126091
2.00036	0.00924442		2.00036	0.0160751			2.00036	0.0122945
2.00041	0.00744651		2.00041	0.0209679			2.00041	0.0139119
2.00047	0.00338729		2.00047	0.0171146			2.00047	0.00756269
2.00053	0.00694542		2.00053	0.0105099			2.00053	0.0111806
2.00059	0.00827319		2.00059	0.0129275			2.00059	0.0105971
2.00064	0.00929165		2.00064	0.0132162			2.00064	0.00837315
2.0007	0.0061845		2.0007	0.0172043			2.0007	0.00644791
2.00076	0.00650795		2.00076	0.0139842			2.00076	0.00930896
2.00081	0.0115221		2.00081	0.00648309			2.00081	0.00482949
2.00087	0.00476876		2.00087	0.0109255			2.00087	0.010442
2.00093	0.00929006		2.00093	0.0164809			2.00093	-0.00037818
2.00099	0.00298833		2.00099	0.0076396			2.00099	0.00647595
2.00104	0.00549056		2.00104	0.00972251			2.00104	0.00492239
2.0011	0.00555051		2.0011	0.00886544			2.0011	0.00771708
2.00116	0.00750588		2.00116	0.00635678			2.00116	0.0141959
2.00121	0.00374504		2.00121	0.011164			2.00121	-0.00104863
2.00127	0.0014196		2.00127	0.00795086			2.00127	0.0140638
2.00133	0.00478172		2.00133	0.00549874			2.00133	0.00624101
2.00139	0.00683344		2.00139	0.00483071			2.00139	0.00210891
2.00144	0.00249427		2.00144	0.00206486			2.00144	0.00728553
2.0015	-0.00294375		2.0015	0.00450373			2.0015	0.00463363
2.00156	0.00454737		2.00156	0.00443217			2.00156	0.00130732
2.00161	0.00394763		2.00162	0.00442825			2.00162	0.00485047
2.00167	-0.00106111		2.00167	0.00545452			2.00167	-0.00659295
2.00173	0.00273608		2.00173	0.00464326			2.00173	0.00108604
2.00179	0.00281261		2.00179	0.000518934			2.00179	0.0077872
2.00184	0.00478811		2.00184	0.00394637			2.00184	0.00115748
2.0019	0.00385872		2.0019	0.00669667			2.0019	1.98608e-05
2.00196	0.00138561		2.00196	0.00155595			2.00196	-0.000274784
2.00202	-0.0031521		2.00202	0.00173879			2.00202	-0.00255788
2.00207	0.00195927		2.00207	0.0024878			2.00207	0.00148762
2.00213	0.00366217		2.00213	0.00814101			2.00213	0.00318613
2.00219	-0.00317563		2.00219	0.00646625			2.00219	0.00165393
2.00224	-0.0062207		2.00224	0.00380089			2.00224	0.00403736
2.0023	0.00680683		2.0023	0.00145969			2.0023	0.00402223
2.00236	-0.00401631		2.00236	-0.00250339			2.00236	-0.00505215
2.00242	-0.00413145		2.00242	-0.00604911			2.00242	0.00405639
2.00247	-0.00200799		2.00247	0.00339637			2.00247	0.00426498
2.00253	-0.00106811		2.00253	0.00222435			2.00253	0.00458018
2.00259	-0.00116334		2.00259	-0.00362027			2.00259	-0.00116944
2.00265	-0.00187001		2.00265	-0.000638924			2.00265	0.00102635
2.0027	-0.00249856		2.0027	-0.000442726			2.0027	0.00540324
2.00276	0.00283107		2.00276	0.00261252			2.00276	-0.00185784
2.00282	-0.00151084		2.00282	0.00359578			2.00282	0.000340738
2.00287	-0.00222339		2.00287	-0.00315207			2.00287	-0.00238723
2.00293	-0.00275345		2.00293	0.00669412			2.00293	0.00192313
2.00299	0.0017217		2.00299	0.00160431			2.00299	0.00534249
2.00305	0.003141		2.00305	0.00232106			2.00305	0.00591239
2.0031	0.00225756		2.0031	-0.0012967			2.0031	0.00306581
2.00316	-0.00111112		2.00316	0.001238			2.00316	0.00119413
2.00322	0.00268914		2.00322	-0.00366355			2.00322	0.00303688
2.00328	0.000380599		2.00328	0.00105881			2.00328	0.000112202
2.00333	-0.00400476		2.00333	-0.00359437			2.00333	0.00280256
2.00339	0.00124666		2.00339	0.00214527			2.00339	0.00305135
2.00345	0.00307728		2.00345	0.00146368			2.00345	3.40953e-05
2.0035	-0.00363979		2.00351	0.00408457			2.00351	0.00269263
2.00356	-0.00658268		2.00356	-0.00076254			2.00356	0.00518049
2.00362	0.00653864		2.00362	0.00177443			2.00362	-0.00258684
2.00368	-0.00420462		2.00368	0.00554982			2.00368	0.0028286
2.00373	-0.00425386		2.00373	-0.000522112			2.00373	0.00273024
2.00379	-0.00207856		2.00379	-0.00462072			2.00379	0.00483914
2.00385	-0.00109953		2.00385	-0.00326548			2.00385	0.00169749
2.00391	-0.00117194		2.00391	-0.000670679			2.00391	-0.000862692
2.00396	-0.00187001		2.00396	-0.00343106			2.00396	-0.00283852
2.00402	-0.00249856		2.00402	0.00234828			2.00402	0.00275628
2.00408	0.00283107		2.00408	-0.000665008			2.00408	-0.00445562
2.00414	-0.00151084		2.00414	0.000529191			2.00414	-0.00341998
2.00419	-0.00222339		2.00419	-0.00629351			2.00419	-0.00128794
2.00425	-0.00275345		2.00425	0.000695903			2.00425	0.0016541
2.00431	0.0017217		2.00431	0.00317276			2.00431	-0.00488087
2.00437	0.003141		2.00437	0.00312513			2.00437	0.00443703
2.00442	0.00225756		2.00442	-0.00123659			2.00442	-0.000220476
2.00448	-0.00111112		2.00448	-0.00173219			2.00448	0.00121149
2.00454	0.00279341		2.00454	0.00167122			2.00454	0.00190288
2.00459	-0.00385704		2.00459	0.000139064			2.00459	-3.82263e-05
2.00465	0.00346831		2.00465	0.00302646			2.00465	0.00217192
2.00471	-0.000864912		2.00471	0.000122052			2.00471	0.00248146
2.00477	0.000345841		2.00477	-0.00261678			2.00477	-0.00151648
2.00482	-0.00503593		2.00482	-2.7648e-05			2.00482	-0.000700691
2.00488	0.000751356		2.00488	0.0015408			2.00488	0.00225003
2.00494	-0.00237111		2.00494	-0.00300464			2.00494	-0.00219341
2.005	-0.000864912		2.005	-0.00148836			2.005	-0.000388262
2.00505	0.00252983		2.00505	0.00302987			2.00505	0.0054611
2.00511	-0.000659258		2.00511	-2.42458e-05			2.00511	-0.000258084
2.00517	-0.0026347		2.00517	-0.00186374			2.00517	0.00206778
2.00523	-0.00344862		2.00523	0.000733328			2.00523	-0.000521334
2.00528	-0.00301125		2.00528	0.0013911			2.00528	-0.00295423
2.00534	0.00218804		2.00534	0.0025785			2.00534	-0.00268809
2.0054	-0.000358018		2.0054	-0.00416028			2.0054	-0.00196487
2.00546	0.00307148		2.00546	-0.00226521			2.00546	0.00104949
2.00551	0.000357427		2.00551	0.00058703			2.00551	0.00075731
2.00557	0.00184045		2.00557	-0.000475615			2.00557	-0.0034923
2.00563	-0.000905463		2.00563	0.00340412			2.00563	-0.000162619
2.00569	0.00405631		2.00569	0.00182886			2.00569	0.00278521
2.00574	-0.00124436		2.00574	-0.000567476			2.00574	0.000878811
2.0058	-0.000778016		2.0058	-1.56391e-06			2.0058	0.00203595
2.00586	0.00274707		2.00586	0.00408911			2.00586	-0.00266494
2.00592	-0.00623509		2.00592	-0.0124494			2.00592	0.00123753
2.00597	0.00172459		2.00597	-0.00514127			2.00597	-0.000955263
2.00603	0.00708029		2.00603	0.00152492			2.00603	0.00586032
2.00609	0.00268045		2.00609	0.00398704			2.00609	0.00507635
2.00615	0.00279341		2.00615	-0.00206788			2.00615	0.00518049
2.0062	-0.00385704		2.0062	0.000626723			2.0062	-0.00258684
2.00626	0.00346831		2.00626	0.0003931			2.00626	0.0028286
2.00632	-0.000864912		2.00632	-0.0015428			2.00632	0.00273024
2.00638	0.000345841		2.00638	0.00381806			2.00638	0.00483914
2.00643	-0.00503593		2.00643	0.00113933			2.00643	0.00169749
2.00649	0.000751356		2.00649	-0.000797697			2.00649	-0.000862692
2.00655	-0.00237111		2.00655	-0.000970079			2.00655	-0.00283852
2.00661	-0.000864912		2.00661	-0.00325981			2.00661	0.00275628
2.00666	0.00252983		2.00666	-0.000364474			2.00666	-0.00445562
2.00672	-0.000659258		2.00672	7.04272e-07			2.00672	-0.00341998
2.00678	-0.0026347		2.00678	0.000435062			2.00678	-0.00128794
2.00684	-0.00344862		2.00684	0.00185721			2.00684	0.0016541
2.00689	-0.00301125		2.00689	0.001441			2.00689	-0.00488087
2.00695	0.00218804		2.00695	-0.00232872			2.00695	0.00443703
2.00701	-0.000358018		2.00701	0.00145007			2.00701	-0.000220476
2.00707	0.00307148		2.00707	0.00451326			2.00707	0.00121149
2.00712	0.000357427		2.00712	-0.000320244			2.00712	0.00190288
2.00718	0.00184045		2.00718	0.000147002			2.00718	-3.82263e-05
2.00724	-0.000905463		2.00724	0.00115748			2.00724	0.00217192
2.0073	0.00405631		2.0073	0.00704909			2.0073	0.00248146
2.00735	-0.00124436		2.00735	0.00559972			2.00735	-0.00151648
2.00741	-0.000778016		2.00741	0.00312513			2.00741	-0.000700691
2.00747	0.00274707		2.00747	0.000959013			2.00747	0.00225003
2.00753	-0.00623509		2.00753	-0.00285494			2.00753	-0.00219341
2.00758	0.00172459		2.00758	-0.00627763			2.00758	-0.000388262
2.00764	0.00708029		2.00764	0.00326462			2.00764	0.0054611
2.0077	0.00268045		2.0077	0.00216569			2.0077	-0.000258084
2.00776	-0.00618875		2.00776	-0.00363633			2.00776	0.00206778
2.00781	-0.00622061		2.00781	-0.000638924			2.00781	-0.000521334
2.00787	0.00461244		2.00787	-0.000442726			2.00787	-0.00295423
2.00793	0.00120901		2.00793	0.00261252			2.00793	-0.00268809
2.00799	-0.00305469		2.00799	0.00359578			2.00799	-0.00196487
2.00804	0.00356679		2.00804	-0.00315207			2.00804	0.00104949
2.0081	-0.00219442		2.0081	0.00669412			2.0081	0.00075731
2.00816	0.0024719		2.00816	0.00160431			2.00816	-0.0034923
2.00822	-0.00288959		2.00822	0.00232106			2.00822	-0.000162619
2.00827	0.00192156		2.00827	-0.0012967			2.00827	0.00278521
2.00833	-0.000279811		2.00833	0.001238			2.00833	0.000878811
2.00839	0.000209704		2.00839	0.00458698			2.00839	0.00203595
2.00845	0.00653574		2.00845	-0.00217108			2.00845	-0.00266494
2.0085	0.00415768		2.0085	-0.00616196			2.0085	0.00123753
2.00856	0.00348858		2.00856	-0.00355468			2.00856	-0.000955263
2.00862	-0.00493455		2.00862	-0.00260544			2.00862	0.00586032
2.00868	0.00275866		2.00868	-0.0105271			2.00868	0.00507635
2.00873	-0.0027998		2.00874	-0.00218583			2.00874	-0.000914763
2.00879	0.00118004		2.00879	0.00298223			2.00879	-0.00304391
2.00885	-0.00504751		2.00885	0.00481039			2.00885	-0.000122119
2.00891	0.00189838		2.00891	0.00115521			2.00891	-0.00347784
2.00897	0.00346541		2.00897	-0.00412626			2.00897	0.00180742
2.00902	0.00104101		2.00902	-0.00458897			2.00902	0.0035171
2.00908	0.00252693		2.00908	0.00270665			2.00908	0.00273024
2.00914	-0.000505741		2.00914	0.00188103			2.00914	0.00483914
2.0092	-0.00016395		2.0092	-0.00011951			2.0092	0.00169749
2.00925	0.00692677		2.00925	-0.00301371			2.00925	-0.000862692
2.00931	0.00554223		2.00931	-0.00239904			2.00931	-0.00283852
2.00937	0.00191287		2.00937	0.000274021			2.00937	0.00275628
2.00943	3.88078e-05		2.00943	0.00231992			2.00943	-0.00445562
2.00948	-0.00341676		2.00948	0.00446903			2.00948	-0.00341998
2.00954	0.00199976		2.00954	-0.00106648			2.00954	-0.00128794
2.0096	0.000745563		2.0096	0.00151472			2.0096	0.0016541
2.00966	0.00152473		2.00966	0.00336102			2.00966	-0.00488087
2.00971	0.00179411		2.00972	0.000447537			2.00972	0.00443703
2.00977	0.0059854		2.00977	-0.00171745			2.00977	-0.000220476
2.00983	0.000502254		2.00983	0.00068116			2.00983	0.00121149
2.00989	-0.00137181		2.00989	-0.00337549			2.00989	0.00190288
2.00995	0.00159425		2.00995	0.00242199			2.00995	-3.82263e-05
2.01	-0.00188449		2.01	0.000228657			2.01	0.00217192
2.01006	0.000754253		2.01006	-0.00366355			2.01006	0.00248146
2.01012	0.00261383		2.01012	0.00105881			2.01012	-0.00151648
2.01018	0.000649977		2.01018	-0.00359437			2.01018	-0.000700691
2.01023	-0.00185263		2.01023	0.00214527			2.01023	0.00225003
2.01029	0.00651836		2.01029	0.00146368			2.01029	-0.00219341
2.01035	0.00291797		2.01035	0.00408457			2.01035	-0.000388262
2.01041	0.000783218		2.01041	-0.00076254			2.01041	0.0054611
2.01047	0.00115108		2.01047	0.00177443			2.01047	-0.000258084
2.01052	0.00246031		2.01052	0.00554982			2.01052	0.00206778
2.01058	0.000395082		2.01058	-0.000522112			2.01058	-0.000521334
2.01064	-0.00324297		2.01064	-0.00462072			2.01064	-0.00295423
2.0107	-0.00023057		2.0107	-0.00326548			2.0107	-0.00268809
2.01075	-0.00276794		2.01075	-0.000670679			2.01075	-0.00196487
2.01081	-0.00136601		2.01081	-0.00343106			2.01081	0.00104949
2.01087	-0.00216546		2.01087	0.00234828			2.01087	0.00075731
2.01093	-0.0038889		2.01093	-0.000665008			2.01093	-0.0034923
2.01098	-0.00178601		2.01098	0.000529191			2.01099	-0.000162619
2.01104	0.00167825		2.01104	-0.00629351			2.01104	0.00278521
2.0111	0.000160462		2.0111	0.000695903			2.0111	0.000878811
2.01116	0.00103232		2.01116	0.00317276			2.01116	0.00203595
2.01122	-0.00234215		2.01122	0.00312513			2.01122	-0.00266494
2.01127	-0.0039729		2.01127	-0.00123659			2.01127	0.00123753
2.01133	0.000253152		2.01133	-0.00173219			2.01133	-0.000955263
2.01139	0.00184914		2.01139	0.00167122			2.01139	0.00586032
2.01145	0.00109315		2.01145	0.000139064			2.01145	0.00507635
2.0115	-0.00333276		2.0115	0.00302646			2.0115	-0.000914763
2.01156	0.00391727		2.01156	0.000122052			2.01156	-0.00304391
2.01162	0.00213011		2.01162	-0.00261678			2.01162	-0.000122119
2.01168	0.00551037		2.01168	-2.7648e-05			2.01168	-0.00347784
2.01174	0.00209245		2.01174	0.0015408			2.01174	0.00180742
2.01179	-0.00726336		2.01179	-0.00300464			2.01179	0.0035171
2.01185	0.00716139		2.01185	-0.00148836			2.01185	-0.000420084
2.01191	0.000342944		2.01191	0.00302987			2.01191	0.00285463
2.01197	0.00467616		2.01197	-2.42458e-05			2.01197	0.00184503
2.01202	0.000253152		2.01202	0.000733328			2.01203	-0.00287034
2.01208	0.00184914		2.01208	0.0013911			2.01208	0.00049406
2.01214	0.00109315		2.01214	0.0025785			2.01214	-0.00349519
2.0122	-0.00333276		2.0122	-0.00416028			2.0122	0.00259428
2.01226	0.00391727		2.01226	-0.00226521			2.01226	-0.00776216
2.01231	0.00213011		2.01231	0.00058703			2.01231	-0.000457691
2.01237	0.00551037		2.01237	-0.000475615			2.01237	-0.00157434
2.01243	0.00209245		2.01243	0.00340412			2.01243	0.00166567
2.01249	-0.00726336		2.01249	0.00182886			2.01249	0.00855357
2.01255	0.00716139		2.01255	-0.000567476			2.01255	-0.00629548
2.0126	0.000342944		2.0126	-1.56391e-06			2.0126	0.00919868
2.01266	0.00467616		2.01266	0.00408911			2.01266	0.00174378
2.01272	0.000557288		2.01272	-0.0124494			2.01272	-0.0020343
2.01278	-0.00331538		2.01278	-0.00514127			2.01278	0.00348239
2.01283	0.00734388		2.01283	0.00152492			2.01283	0.00115653
2.01289	0.00396651		2.01289	0.00398704			2.01289	-0.00185784
2.01295	0.00171301		2.01295	-0.00494054			2.01295	0.00199835
2.01301	0.00416927		2.01301	-0.00291958			2.01301	-0.00916231
2.01307	-0.00214228		2.01307	0.00532187			2.01307	-0.00120116
2.01312	0.00234445		2.01312	-0.00746276			2.01312	0.00575328
2.01318	0.00220252		2.01318	0.00759686			2.01318	-0.000625477
2.01324	0.00599699		2.01324	-0.000836256			2.01324	-0.00153962
2.0133	0.01		2.0133	0.01			2.0133	-0.00161484
2.01336	-0.00130808		2.01336	0.00237323			2.01336	-0.0036948
2.01341	-0.00383097		2.01341	-0.00307269			2.01341	0.000537453
2.01347	0.000172049		2.01347	0.00234147			2.01347	0.00240624
2.01353	-0.00185553		2.01353	-0.00253853			2.01353	0.00103503
2.01359	-0.00134284		2.01359	0.00150224			2.01359	0.00355471
2.01364	-0.00341966		2.01364	-0.000384887			2.01365	0.00366464
2.0137	0.00653574		2.0137	0.000643735			2.0137	-0.00530323
2.01376	-0.00237401		2.01376	0.00279624			2.01376	0.00389317
2.01382	-0.00249856		2.01382	-0.00194767			2.01382	0.00417089
2.01388	0.00552485		2.01388	-0.00185581			2.01388	0.00453828
2.01393	-0.000282708		2.01393	0.000402173			2.01393	-0.00118091
2.01399	-0.00162091		2.01399	0.00120057			2.01399	0.00102635
2.01405	-0.00525317		2.01405	0.000973756			2.01405	0.00540324
2.01411	-0.00125594		2.01411	-0.00232759			2.01411	-0.00185784
2.01417	0.000479081		2.01417	0.00359011			2.01417	0.000340738
2.01422	0.00191576		2.01422	-0.000545928			2.01422	-0.00238723
2.01428	-0.000804085		2.01428	-0.00247842			2.01428	0.00192313
2.01434	-0.000103123		2.01434	0.00467543			2.01434	0.00534249
2.0144	0.00527864		2.0144	0.00691187			2.0144	0.00591239
2.01446	-0.00111691		2.01446	-0.00385181			2.01446	0.00306581
2.01451	0.00375217		2.01451	0.00134914			2.01451	0.00119413
2.01457	-0.0022118		2.01457	-0.00120257			2.01457	-0.00652981
2.01463	0.000618115		2.01463	0.0018901			2.01463	0.00260296
2.01469	0.00101204		2.01469	-0.00404234			2.01469	0.00966154
2.01475	0.00327424		2.01475	0.00309338			2.01475	0.00280835
2.0148	-0.000190019		2.0148	0.00219064			2.0148	-0.00662238
2.01486	-0.00222918		2.01486	0.000403307			2.01486	0.000288667
2.01492	0.00140887		2.01492	-0.000257869			2.01492	-0.00165534
2.01498	-0.00400476		2.01498	0.0010951			2.01498	-0.00282694
2.01504	0.00124666		2.01504	0.00490679			2.01504	0.0052991
2.01509	0.00307728		2.01509	-0.00817744			2.01509	0.00530778
2.01515	-0.00363979		2.01515	0.00257509			2.01515	0.00065606
2.01521	-0.00658268		2.01521	0.000411246			2.01521	-0.00522223
2.01527	0.00653864		2.01527	-0.00237749			2.01527	-0.00623184
2.01533	-0.00420462		2.01533	0.00357877			2.01533	0.00778985
2.01538	-0.00425386		2.01538	0.00391446			2.01538	-0.00425023
2.01544	-0.00207856		2.01544	0.00356516			2.01544	0.00440231
2.0155	-0.00109953		2.0155	-0.00134546			2.0155	0.00332906
2.01556	-0.00117194		2.01556	0.000538264			2.01556	0.00381796
2.01562	-0.00187001		2.01562	-0.00313166			2.01562	-0.000388262
2.01567	-0.00249856		2.01567	0.00239251			2.01567	0.00529621
2.01573	0.00283107		2.01573	-0.00015013			2.01573	-0.00253187
2.01579	-0.00151084		2.01579	-0.00155187			2.01579	0.00345056
2.01585	-0.00222339		2.01585	0.000773021			2.01585	-0.000955263
2.01591	-0.00275345		2.01591	-0.00499611			2.01591	-0.000460584
2.01596	0.0017217		2.01596	0.00408911			2.01596	0.00700589
2.01602	0.003141		2.01602	-0.00228109			2.01602	0.00176113
2.01608	0.00225756		2.01608	-0.00708397			2.01608	-0.00103048
2.01614	-0.00111112		2.01614	-0.00817744			2.01614	-0.00642277
2.0162	0.00279341		2.0162	-0.00161311			2.0162	0.0100041
2.01625	-0.00385704		2.01625	-0.00469557			2.01625	0.00604546
2.01631	0.00346831		2.01631	-0.00354447			2.01631	0.00430396
2.01637	-0.000864912		2.01637	0.00523227			2.01637	0.00440521
2.01643	0.000345841		2.01643	0.00341886			2.01643	0.00381796
2.01649	-0.00503593		2.01649	0.00167689			2.01649	-0.000593655
2.01654	0.000751356		2.01654	0.00271345			2.01654	0.00502428
2.0166	-0.00237111		2.0166	-0.00236501			2.0166	0.0010871
2.01666	-0.000864912		2.01666	0.00972555			2.01666	0.00584585
2.01672	0.00252983		2.01672	0.00223714			2.01672	-0.00377002
2.01678	-0.000659258		2.01678	-0.00284587			2.01678	-7.29406e-05
2.01683	-0.0026347		2.01683	-0.00243306			2.01684	0.000948239
2.01689	-0.00344862		2.01689	0.00125955			2.01689	0.00303688
2.01695	-0.00301125		2.01695	0.00264314			2.01695	0.000112202
2.01701	0.00218804		2.01701	-0.000936056			2.01701	0.00280256
2.01707	-0.000358018		2.01707	0.00265562			2.01707	0.00305135
2.01713	0.00307148		2.01713	-0.00251245			2.01713	3.40953e-05
2.01718	0.000357427		2.01718	0.00212826			2.01718	0.00269263
2.01724	0.00184045		2.01724	0.00323514			2.01724	0.00518049
2.0173	-0.000905463		2.0173	0.00504628			2.0173	-0.00258684
2.01736	0.00405631		2.01736	0.00548518			2.01736	0.0028286
2.01742	-0.00124436		2.01742	0.000836531			2.01742	0.00273024
2.01747	-0.000778016		2.01747	-0.00126494			2.01747	0.00483914
2.01753	0.00274707		2.01753	0.00136615			2.01753	0.00169749
2.01759	-0.00623509		2.01759	0.0028246			2.01759	-0.000862692
2.01765	0.00172459		2.01765	0.00206702			2.01765	-0.00283852
2.01771	0.00708029		2.01771	-0.000257869			2.01771	0.00275628
2.01776	0.00268045		2.01776	-0.000895229			2.01776	-0.00445562
2.01782	-0.00618875		2.01782	0.00201939			2.01782	-0.00341998
2.01788	-0.00622061		2.01788	-4.35253e-05			2.01788	-0.00128794
2.01794	0.00384196		2.01794	-0.00284587			2.01794	0.00161938
2.018	-0.00440448		2.018	-0.00243306			2.018	-0.00161194
2.01806	-0.00299387		2.01806	0.00125955			2.01806	0.00365596
2.01811	0.00438651		2.01811	0.00264314			2.01811	0.00750057
2.01817	0.00338141		2.01817	-0.000936056			2.01817	0.00219506
2.01823	0.000276324		2.01823	0.00265562			2.01823	0.00368778
2.01829	-0.00460434		2.01829	-0.00251245			2.01829	0.00316128
2.01835	-0.000963394		2.01835	0.00212826			2.01835	-0.00186941
2.0184	-0.00118643		2.0184	0.00323514			2.0184	0.00298481
2.01846	0.00362472		2.01846	0.00504628			2.01846	-0.00319144
2.01852	0.00209535		2.01852	0.00548518			2.01852	0.0018161
2.01858	-0.000914153		2.01858	0.000836531			2.01858	0.00119992
2.01864	0.00223438		2.01864	-0.00126494			2.01864	0.007246
2.0187	-0.00100684		2.0187	0.00136615			2.0187	-0.00605827
2.01875	0.00404182		2.01875	0.0028246			2.01875	0.000835418
2.01881	-0.00247249		2.01881	0.00206702			2.01881	-0.000637048
2.01887	0.000499357		2.01887	-0.000257869			2.01887	0.00189999
2.01893	0.00196501		2.01893	-0.000895229			2.01893	0.00464242
2.01899	0.000878804		2.01899	0.00201939			2.01899	0.00454696
2.01904	0.00252693		2.01904	-4.35253e-05			2.01904	0.0020157
2.0191	-0.000505741		2.0191	0.000618785			2.0191	-0.0098132
2.01916	-0.00016395		2.01916	-0.00258956			2.01916	0.00324517
2.01922	0.00692677		2.01922	0.00229838			2.01922	-0.00147309
2.01928	0.00554223		2.01928	-0.000227248			2.01928	0.00235996
2.01934	0.00191287		2.01934	-0.00186034			2.01934	-0.00188966
2.01939	3.88078e-05		2.01939	-0.000620779			2.01939	0.00111313
2.01945	-0.00341676		2.01945	-0.00027488			2.01945	-0.0046263
2.01951	0.00199976		2.01951	-0.000171678			2.01951	0.00369067
2.01957	0.000745563		2.01957	-0.00611999			2.01957	0.000632917
2.01963	0.00152473		2.01963	-0.00288216			2.01963	-0.00586734
2.01968	0.00179411		2.01969	-0.00185014			2.01969	-0.00635334
2.01974	0.0059854		2.01974	-0.00170951			2.01974	-0.0029658
2.0198	0.000502254		2.0198	0.00404148			2.0198	0.00334931
2.01986	-0.00137181		2.01986	0.000985097			2.01986	0.00301374
2.01992	0.00159425		2.01992	-0.00479991			2.01992	0.00316706
2.01998	-0.00188449		2.01998	-0.00162218			2.01998	0.000809382
2.02003	0.000754253		2.02003	-0.000552733			2.02003	-0.00370348
2.02009	0.00261383		2.02009	0.00415829			2.02009	-0.000885834
2.02015	0.000649977		2.02015	0.00164287			2.02015	-0.00230912
2.02021	-0.00185263		2.02021	-0.00517189			2.02021	-0.00599752
2.02027	0.00651836		2.02027	-6.16708e-05			2.02027	-0.00186073
2.02033	0.00291797		2.02033	0.00614295			2.02033	0.000279988
2.02038	0.000783218		2.02038	-0.00206788			2.02038	0.00258849
2.02044	0.00115108		2.02044	0.000626723			2.02044	0.00457299
2.0205	0.00246031		2.0205	0.0003931			2.0205	0.00300796
2.02056	0.000395082		2.02056	-0.0015428			2.02056	0.00293563
2.02062	-0.00324297		2.02062	0.00381806			2.02062	-0.00148176
2.02068	-0.00023057		2.02068	0.00113933			2.02068	0.00750057
2.02073	-0.00276794		2.02073	-0.000797697			2.02073	0.00112181
2.02079	-0.00136601		2.02079	-0.000970079			2.02079	-0.000145262
2.02085	-0.00216546		2.02085	-0.00325981			2.02085	0.00126935
2.02091	-0.00207856		2.02091	-0.0124494			2.02091	-0.0020343
2.02097	-0.00109953		2.02097	-0.00514127			2.02097	0.00348239
2.02103	-0.00117194		2.02103	0.00152492			2.02103	0.00115653
2.02108	-0.00187001		2.02108	0.00398704			2.02108	-0.00185784
2.02114	-0.00249856		2.02114	-0.00494054			2.02114	0.00199835
2.0212	0.00283107		2.0212	-0.00291958			2.0212	-0.00916231
2.02126	-0.00151084		2.02126	0.00532187			2.02126	-0.00120116
2.02132	-0.00222339		2.02132	-0.00746276			2.02132	0.00575328
2.02138	-0.00275345		2.02138	0.00759686			2.02138	-0.000625477
2.02143	0.0017217		2.02143	-0.000836256			2.02143	-0.00153962
2.02149	0.003141		2.02149	0.0100009			2.02149	-0.00161484
2.02155	0.00225756		2.02155	0.00237323			2.02155	-0.0036948
2.02161	-0.00111112		2.02161	-0.00307269			2.02161	0.000537453
2.02167	0.00279341		2.02167	0.00234147			2.02167	0.00240624
2.02173	-0.00385704		2.02173	-0.00253853			2.02173	0.00103503
2.02178	0.00346831		2.02178	0.00150224			2.02178	0.00355471
2.02184	-0.000864912		2.02184	-0.000384887			2.02184	0.00366464
2.0219	0.000345841		2.0219	0.000643735			2.0219	-0.00530323
2.02196	-0.00503593		2.02196	0.00279624			2.02196	0.00389317
2.02202	0.000751356		2.02202	-0.00194767			2.02202	0.00417089
2.02208	-0.00237111		2.02208	-0.00185581			2.02208	0.00453828
2.02213	-0.000864912		2.02213	0.000402173			2.02213	-0.00118091
2.02219	0.00252983		2.02219	0.00120057			2.02219	0.00102635
2.02225	-0.000659258		2.02225	0.000973756			2.02225	0.00540324
2.02231	-0.0026347		2.02231	-0.00232759			2.02231	-0.00185784
2.02237	-0.00344862		2.02237	0.00359011			2.02237	0.000340738
2.02243	-0.00301125		2.02243	-0.000545928			2.02243	-0.00238723
2.02248	0.00218804		2.02249	-0.00247842			2.02249	0.00192313
2.02254	-0.000358018		2.02254	0.00467543			2.02254	0.00534249
2.0226	0.00307148		2.0226	0.00691187			2.0226	0.00591239
2.02266	0.000357427		2.02266	-0.00385181			2.02266	0.00306581
2.02272	0.00184045		2.02272	0.00134914			2.02272	0.00119413
2.02278	-0.000905463		2.02278	-0.00120257			2.02278	-0.00652981
2.02284	0.00405631		2.02284	0.0018901			2.02284	0.00260296
2.02289	-0.00124436		2.02289	-0.00404234			2.02289	0.00966154
2.02295	-0.000778016		2.02295	0.00309338			2.02295	0.00280835
2.02301	0.00274707		2.02301	0.00219064			2.02301	-0.00662238
2.02307	-0.00623509		2.02307	0.000403307			2.02307	0.000288667
2.02313	0.00172459		2.02313	-0.000257869			2.02313	-0.00165534
2.02319	0.00708029		2.02319	0.00369331			2.02319	0.00565492
2.02324	0.00268045		2.02324	0.00224734			2.02325	0.00376299
2.0233	-0.00618875		2.0233	0.00229724			2.0233	-0.000197334
2.02336	-0.00622061		2.02336	0.00676443			2.02336	0.00230499
2.02342	0.00461244		2.02342	0.00270778			2.02342	0.00674553
2.02348	0.00120901		2.02348	0.00137409			2.02348	-0.00158591
2.02354	-0.00305469		2.02354	0.00214187			2.02354	0.00357496
2.0236	0.00356679		2.0236	-0.00101091			2.0236	0.0021372
2.02365	-0.00219442		2.02365	-0.000139923			2.02365	-0.0014268
2.02371	0.0024719		2.02371	-0.00451639			2.02371	-0.0012648
2.02377	-0.00288959		2.02377	0.000860347			2.02377	0.00550449
2.02383	0.00192156		2.02383	0.00155441			2.02383	-0.000457691
