# Supplementary material for: Controllable surface carrier type of metal oxide nanocrystals for multifunctional photocatalysis
Source: iScience. 2025 Jan 4;28(2):111750. doi: 10.1016/j.isci.2025.111750 (PMC11787535; doi:10.1016/j.isci.2025.111750)
Supplement: Data S1. Raw data of relevant figures, related to the main manuscript and supplemental information [file mmc2.zip › Data/ESR/Copper vacancy/Open instructions.txt]

win7ÏµÍ³ÓÃÐ´×Ö°å£¬win10ÏµÍ³ÓÃ¼ÇÊÂ±¾£¨ÓÒ»÷-´ò¿ª-Ñ¡ÔñÐ´×Ö°å»òÕß¼ÇÊÂ±¾£©
Ò²¿ÉÒÔÖ±½ÓÍÏ½øorigin£¬»òÕßÓÃExcel´ò¿ª£¬

ÄÃµ½Êý¾ÝÇëÏÈ°´ÕÕÒÔÏÂ²½ÖèÔÚoriginÀïÃæ»­Í¼£¬ÄÃµ½Êý¾ÝÇëÏÈ°´ÕÕÒÔÏÂ²½ÖèÔÚoriginÀïÃæ»­Í¼!!!

¹ØÓÚÊý¾Ý´¦Àí£º

Êý¾Ý´ò¿ªºó£¬
Ñ¡ÓÃµÚ¶þÁÐ×÷ÎªxÖá£¨ÎªÑùÆ·³ö·åÎ»ÖÃµÄ´Å³¡·¶Î§£¬µ¥Î»ÊÇ¸ßË¹-Gs£¬Ë³´Å²»ÐèÒªºÍÎÄÏ×¶ÔÕÕ´Å³¡µÄ³ö·åÎ»ÖÃ£¬²»Í¬ÒÇÆ÷Ö®¼ä£¬»áÊÜµ½Éè±¸ÐÍºÅ£¬¸ßµÍÎÂ¸½¼þÒÔ¼°ÆäËû¸½¼þ×°ÖÃ¶Ô´Å³¡ÖÐÐÄÎ»ÖÃµÄÓ°Ïì£¬Ã»ÓÐ¹Ì¶¨´Å³¡³ö·åÎ»ÖÃÒ»Ëµ£©¡£
µÚÈýÁÐ×÷ÎªyÖá£¨Ô­ÔòÉÏ±íÊ¾Ç¿¶È£¬µ«ÊÇÃ»Êµ¼ÊÒâÒå£©£¬
ÂÛÎÄÖÐÍ¨³£×ÝÖá²»ÏÔÊ¾£¬×öÒþ²Ø´¦Àí£¬ÒòÎª×ÝÖáÃ»ÓÐ¸ÙÁ¿Ëµ·¨¡£²»´ú±íÈÎºÎÒâÒå¡£

ÈçÈô²âÊÔµÄÊý¾ÝÎª¿ÕÎ»È±ÏÝµÈÊý¾Ý£¬»áÓÐÒ»¸öºó×ºÎªgµÄÎÄ¼þ£¬ÕâÊÇ¸ÃÊý¾ÝµÄgÖµ£¨ÓÐÐ©ÂÛÎÄ½ÐgÒò×Ó£©Êý¾Ý£¬Í¬ÉÏ²½Öè´ò¿ªÊý¾ÝµÚ¶þÁÐÊÇxÖá£¬µÚÈýÁÐÎªyÖá¡£Õâ¸öÊý¾Ý¿ÉÒÔ¸ù¾Ý¸öÈËÆ«ºÃÉèÖÃ£¬Éè±¸¸øµÄÊý¾ÝÊÇµ¹·å£¬Ö»ÐèÒªÔÚoriginÀïÃæ½«µÚÈýÁÐµÄµÚÒ»¸öµ½×îºóÒ»¸öÊý¾ÝÈ«²¿Ñ¡£¬ÓÒ¼üÑ¡ÔñÅÅÐò£¬Ê¹µÃyÁÐÊý¾Ý×öÒ»¸ö·­×ª¾Í¿ÉÒÔÁË¡£

ÔëÒô¿´ÆðÀ´Ì«¸ßµÄÔ­Òò£º
ÓÐÐ©Êý¾Ý¿´×ÅÔëÒôºÜ¸ß£¬Êµ¼ÊÊÇÐÅºÅÎ¢Èõ£¬´¦ÀíÈí¼þ·Å´óµÄÐ§¹û
¿ÉÒÔÔÚoriginÀï°Ñ×ÝÖáµÄ¿Ì¶Èµ÷Õûµ½ºÏÊÊµÄÊýÖµ¼´¿É£¬ÀýÈç-0.5µ½0.5»òÕß-1µ½1ÒÀ´Î³¢ÊÔÏÂ¾Í¿ÉÒÔ¿´µ½Ã÷ÏÔ±ä»¯£¬Ò²¿ÉÒÔÔÚoriginÀï×öÆ½»¬´¦Àí¡£
