# Supplementary material for: Controllable surface carrier type of metal oxide nanocrystals for multifunctional photocatalysis
Source: iScience. 2025 Jan 4;28(2):111750. doi: 10.1016/j.isci.2025.111750 (PMC11787535; doi:10.1016/j.isci.2025.111750)
Supplement: Data S1. Raw data of relevant figures, related to the main manuscript and supplemental information [file mmc2.zip › Data/ESR/Free radical/B1 OH 15MIN]

     index            Field [G]         Intensity []

         1                 3455  -0.0042046195137409
         2               3455.1  0.0065386377816231
         3               3455.2  -0.0065826767365755
         4               3455.3  -0.0036397947165999
         5               3455.4  0.0030772755632462
         6               3455.5  0.0012466639130251
         7               3455.6  -0.0040047584316756
         8               3455.7  0.00038059922407556
         9               3455.8  0.0026891395488006
        10               3455.9  0.0034509288905856
        11                 3456  0.0012872154369224
        12               3456.1  0.0010207339941687
        13               3456.2  -0.0029880737968218
        14               3456.3  0.0018085921727449
        15               3456.4  0.0021735558878206
        16               3456.5  -0.0055515094146156
        17               3456.6  -0.0003580178183396
        18               3456.7  0.003726099945603
        19               3456.8  0.0014088700086143
        20               3456.9  -0.002229180992458
        21                 3457  -0.00019001864790792
        22               3457.1  0.0032742401078902
        23               3457.2  0.001012044381905
        24               3457.3  0.0006181152926169
        25               3457.4  -0.0022118017679306
        26               3457.5  0.0037521687823942
        27               3457.6  -0.0011169106227034
        28               3457.7  0.0052786440033855
        29               3457.8  -0.00010312252527084
        30               3457.9  -0.00080408458120993
        31                 3458  0.0019157640573306
        32               3458.1  0.00047908149639758
        33               3458.2  -0.0012559444189227
        34               3458.3  -0.0052531660602283
        35               3458.4  -0.0016209081339985
        36               3458.5  -0.00028270784538747
        37               3458.6  0.0055248496841905
        38               3458.7  -0.0024985589726329
        39               3458.8  -0.0023740078635198
        40               3458.9  0.0065357412442018
        41                 3459  -0.003419657872586
        42               3459.1  -0.0013428405415598
        43               3459.2  -0.0018555276651186
        44               3459.3  0.00017204852974657
        45               3459.4  -0.0038309661864015
        46               3459.5  -0.001308082092505
        47               3459.6  0.010002731440
        48               3459.7  0.005996985283852
        49               3459.8  0.0022025212620329
        50               3459.9  0.0023444515956735
        51                 3460  -0.0021422848698209
        52               3460.1  -0.0012443582692378
        53               3460.2  0.0040563052116239
        54               3460.3  -0.00090546339095319
        55               3460.4  0.0018404540843785
        56               3460.5  0.00035742692470567
        57               3460.6  0.0030714824884037
        58               3460.7  -0.0003580178183396
        59               3460.8  0.0021880385749268
        60               3460.9  -0.0030112460961917
        61                 3461  -0.0034486232467983
        62               3461.1  -0.002634696231431
        63               3461.2  -0.00065925771014814
        64               3461.3  0.0025298299906326
        65               3461.4  -0.00086491186705589
        66               3461.5  -0.0023711113260986
        67               3461.6  0.00075135601399375
        68               3461.7  -0.0050359257536356
        69               3461.8  0.00034584077502073
        70               3461.9  -0.00086491186705589
        71                 3462  0.003468308115113
        72               3462.1  -0.0038570350231926
        73               3462.2  0.0027934148959651
        74               3462.3  -0.0011111175478609
        75               3462.4  0.0022575554730364
        76               3462.5  0.0031409993865134
        77               3462.6  0.0017216960501078
        78               3462.7  -0.0027534542657017
        79               3462.8  -0.0022233879176155
        80               3462.9  -0.0015108397119915
        81                 3463  0.0028310698824411
        82               3463.1  -0.0024985589726329
        83               3463.2  -0.0018700103522247
        84               3463.3  -0.0011719448337069
        85               3463.4  -0.001099531398176
        86               3463.5  -0.0020785610465537
        87               3463.6  -0.0042538606499019
        88               3463.7  -0.0042046195137409
        89               3463.8  0.0065386377816231
        90               3463.9  -0.0065826767365755
        91                 3464  -0.0036397947165999
        92               3464.1  0.0030772755632462
        93               3464.2  0.0012466639130251
        94               3464.3  -0.0040047584316756
        95               3464.4  0.00038059922407556
        96               3464.5  0.0026891395488006
        97               3464.6  0.0034509288905856
        98               3464.7  0.0012872154369224
        99               3464.8  0.0010207339941687
       100               3464.9  -0.0029880737968218
       101                 3465  0.0018085921727449
       102               3465.1  0.0021735558878206
       103               3465.2  0.0021880385749268
       104               3465.3  -0.0030112460961917
       105               3465.4  -0.0034486232467983
       106               3465.5  -0.002634696231431
       107               3465.6  -0.00065925771014814
       108               3465.7  0.0025298299906326
       109               3465.8  -0.00086491186705589
       110               3465.9  -0.0023711113260986
       111                 3466  0.00075135601399375
       112               3466.1  -0.0050359257536356
       113               3466.2  0.00034584077502073
       114               3466.3  -0.00086491186705589
       115               3466.4  0.003468308115113
       116               3466.5  -0.0038570350231926
       117               3466.6  0.0027934148959651
       118               3466.7  -0.0011111175478609
       119               3466.8  0.0022575554730364
       120               3466.9  0.0031409993865134
       121                 3467  0.0017216960501078
       122               3467.1  -0.0027534542657017
       123               3467.2  -0.0022233879176155
       124               3467.3  -0.0015108397119915
       125               3467.4  0.0028310698824411
       126               3467.5  -0.0024985589726329
       127               3467.6  -0.0018700103522247
       128               3467.7  -0.0011719448337069
       129               3467.8  -0.001099531398176
       130               3467.9  -0.0020785610465537
       131                 3468  -0.0042538606499019
       132               3468.1  -0.0042046195137409
       133               3468.2  0.0065386377816231
       134               3468.3  -0.0065826767365755
       135               3468.4  -0.0036397947165999
       136               3468.5  0.0030772755632462
       137               3468.6  0.0012466639130251
       138               3468.7  -0.0040047584316756
       139               3468.8  0.00038059922407556
       140               3468.9  0.0026891395488006
       141                 3469  0.0034509288905856
       142               3469.1  0.0012872154369224
       143               3469.2  0.0010207339941687
       144               3469.3  -0.0029880737968218
       145               3469.4  0.0018085921727449
       146               3469.5  0.0021735558878206
       147               3469.6  -0.0055515094146156
       148               3469.7  -0.0003580178183396
       149               3469.8  0.003726099945603
       150               3469.9  0.0014088700086143
       151                 3470  -0.002229180992458
       152               3470.1  -0.00019001864790792
       153               3470.2  0.0032742401078902
       154               3470.3  0.00033135808791454
       155               3470.4  0.0044907858248093
       156               3470.5  -0.0018758034270672
       157               3470.6  0.0010149409193262
       158               3470.7  -0.0023421459518862
       159               3470.8  -0.0015890462223649
       160               3470.9  -0.0024840762855268
       161                 3471  0.0010410097561173
       162               3471.1  0.0034654115776918
       163               3471.2  0.0018983848328032
       164               3471.3  -0.0050475119033205
       165               3471.4  0.0011800435523367
       166               3471.5  -0.0027997988644415
       167               3471.6  0.0027586564469102
       168               3471.7  -0.0049345469438923
       169               3471.8  0.0034885838770617
       170               3471.9  0.0041576840213672
       171                 3472  0.0065357412442018
       172               3472.1  0.00020970351622264
       173               3472.2  -0.00027981130796623
       174               3472.3  0.0019215571321731
       175               3472.4  -0.0028895915244998
       176               3472.5  0.0024718992422079
       177               3472.6  -0.0021944225434032
       178               3472.7  0.003566790387435
       179               3472.8  -0.0030546941575102
       180               3472.9  0.001209008926549
       181                 3473  0.0046124403965012
       182               3473.1  -0.0062206095589211
       183               3473.2  -0.0061887476472875
       184               3473.3  0.0026804499365369
       185               3473.4  0.0070802902793942
       186               3473.5  0.001724592587529
       187               3473.6  -0.0062350922460273
       188               3473.7  0.0027470702972253
       189               3473.8  -0.00077801574441881
       190               3473.9  -0.0012443582692378
       191                 3474  0.0040563052116239
       192               3474.1  -0.00090546339095319
       193               3474.2  0.0018404540843785
       194               3474.3  0.00035742692470567
       195               3474.4  0.0030714824884037
       196               3474.5  -0.0003580178183396
       197               3474.6  0.0021880385749268
       198               3474.7  -0.0030112460961917
       199               3474.8  -0.0034486232467983
       200               3474.9  -0.002634696231431
       201                 3475  -0.00065925771014814
       202               3475.1  0.0025298299906326
       203               3475.2  -0.00086491186705589
       204               3475.3  -0.0023711113260986
       205               3475.4  -0.0013718059157722
       206               3475.5  0.00050225379576746
       207               3475.6  0.005985399134167
       208               3475.7  0.0017941094856387
       209               3475.8  0.0015247315054637
       210               3475.9  0.00074556293915128
       211                 3476  0.0019997636425464
       212               3476.1  -0.0034167613351647
       213               3476.2  3.8807808369718E-5
       214               3476.3  0.0019128675199093
       215               3476.4  0.0055422289087179
       216               3476.5  0.0069267737960687
       217               3476.6  -0.0001639498111168
       218               3476.7  -0.00050574122682263
       219               3476.8  0.0025269334532114
       220               3476.9  0.00087880366052813
       221                 3477  0.0019650051934916
       222               3477.1  0.00049935725834623
       223               3477.2  -0.0024724901358418
       224               3477.3  0.0040418225245177
       225               3477.4  -0.0010068422006964
       226               3477.5  0.0022343831736665
       227               3477.6  -0.0009141530032169
       228               3477.7  0.0020953493774472
       229               3477.8  0.0036247211358598
       230               3477.9  -0.0011864275208131
       231                 3478  -0.0009633941393779
       232               3478.1  -0.0046043416778714
       233               3478.2  0.00027632387691107
       234               3478.3  0.003381411992476
       235               3478.4  0.0043865104776448
       236               3478.5  -0.0029938668716643
       237               3478.6  -0.0044044805958062
       238               3478.7  0.0038419614424525
       239               3478.8  -0.0041264130033675
       240               3478.9  0.0038274787553463
       241                 3479  0.0013914907840869
       242               3479.1  -0.0025651793333214
       243               3479.2  0.0043952000899085
       244               3479.3  0.0047051295939808
       245               3479.4  0.0020287290167588
       246               3479.5  -0.0001726394233805
       247               3479.6  -0.00038698319255196
       248               3479.7  0.0019592121186491
       249               3479.8  0.0045342338861278
       250               3479.9  -0.0025130416597391
       251                 3480  -0.0017773211547452
       252               3480.1  0.00094542402121656
       253               3480.2  0.0066631888907362
       254               3480.3  0.0020721770780773
       255               3480.4  0.0075495293416344
       256               3480.5  0.0017332821997927
       257               3480.6  -0.00060712003656589
       258               3480.7  0.00033135808791454
       259               3480.8  0.0044907858248093
       260               3480.9  -0.0018758034270672
       261                 3481  0.0010149409193262
       262               3481.1  -0.0023421459518862
       263               3481.2  -0.0015890462223649
       264               3481.3  -0.0024840762855268
       265               3481.4  0.0010410097561173
       266               3481.5  0.0034654115776918
       267               3481.6  0.0018983848328032
       268               3481.7  -0.0050475119033205
       269               3481.8  0.0012592432030221
       270               3481.9  -0.002477057221288
       271                 3482  0.0035061117925197
       272               3482.1  -0.0035424244358643
       273               3482.2  0.0057589211776572
       274               3482.3  0.0076087738507621
       275               3482.4  0.011482246805148
       276               3482.5  0.0070259809782731
       277               3482.6  0.0088930215122981
       278               3482.7  0.013943075694578
       279               3482.8  0.012509927932191
       280               3482.9  0.021713006106206
       281                 3483  0.021001823713858
       282               3483.1  0.030276813998693
       283               3483.2  0.02621079742111
       284               3483.3  0.031908527459671
       285               3483.4  0.035741071101895
       286               3483.5  -0.0062206095589211
       287               3483.6  -0.037317378352682
       288               3483.7  -0.027350667293188
       289               3483.8  -0.019311215855649
       290               3483.9  -0.018933459033746
       291                 3484  -0.020950819141538
       292               3484.1  -0.0071221253919486
       293               3484.2  -0.0070087890737285
       294               3484.3  -0.0048994991594679
       295               3484.4  0.0021435383704319
       296               3484.5  -0.0016876099258457
       297               3484.6  0.0016606516988636
       298               3484.7  0.00035742692470567
       299               3484.8  0.0030714824884037
       300               3484.9  -0.0003580178183396
       301                 3485  0.0021880385749268
       302               3485.1  -0.0030112460961917
       303               3485.2  -0.0034486232467983
       304               3485.3  -0.002634696231431
       305               3485.4  -0.00065925771014814
       306               3485.5  0.0025298299906326
       307               3485.6  0.0032742401078902
       308               3485.7  0.001012044381905
       309               3485.8  0.0006181152926169
       310               3485.9  -0.0022118017679306
       311                 3486  0.0037521687823942
       312               3486.1  -0.0011169106227034
       313               3486.2  0.0052786440033855
       314               3486.3  -0.00010312252527084
       315               3486.4  -0.00080408458120993
       316               3486.5  0.0019157640573306
       317               3486.6  0.00047908149639758
       318               3486.7  -0.0012559444189227
       319               3486.8  -0.0052531660602283
       320               3486.9  -0.0016209081339985
       321                 3487  -0.00028270784538747
       322               3487.1  0.0055248496841905
       323               3487.2  -0.0024985589726329
       324               3487.3  -0.0023740078635198
       325               3487.4  0.0065357412442018
       326               3487.5  -0.003419657872586
       327               3487.6  -0.0013428405415598
       328               3487.7  -0.0018555276651186
       329               3487.8  0.00017204852974657
       330               3487.9  -0.0038309661864015
       331                 3488  -0.001308082092505
       332               3488.1  0.010008238619
       333               3488.2  0.005996985283852
       334               3488.3  0.0022025212620329
       335               3488.4  0.0023444515956735
       336               3488.5  -0.0021422848698209
       337               3488.6  0.0041692701710521
       338               3488.7  0.0017130064378441
       339               3488.8  0.0039665125515656
       340               3488.9  0.0073438751847267
       341                 3489  -0.0033153825254215
       342               3489.1  0.00055728800677095
       343               3489.2  0.0046761642197684
       344               3489.3  0.00034294423759949
       345               3489.4  0.0071613933271888
       346               3489.5  -0.007263363030566
       347               3489.6  0.002092452840026
       348               3489.7  0.0055103669970843
       349               3489.8  0.002130107826502
       350               3489.9  0.0039172714154046
       351                 3490  -0.0033327617499489
       352               3490.1  0.0010931474296996
       353               3490.2  0.0018491436966422
       354               3490.3  0.00025315157754117
       355               3490.4  -0.003972896520042
       356               3490.5  -0.0023421459518862
       357               3490.6  0.0010323201438536
       358               3490.7  -0.0032429690898906
       359               3490.8  0.00039508191118173
       360               3490.9  0.0024603130925229
       361                 3491  0.0011510781781243
       362               3491.1  0.00078321792562735
       363               3491.2  0.0029179660050782
       364               3491.3  0.0065183620196744
       365               3491.4  -0.0018526311276973
       366               3491.5  0.0006499772042505
       367               3491.6  0.0026138295758484
       368               3491.7  0.00075425255141499
       369               3491.8  -0.0018844930393309
       370               3491.9  0.0015942484035734
       371                 3492  -0.0013718059157722
       372               3492.1  0.00050225379576746
       373               3492.2  0.005985399134167
       374               3492.3  0.0017941094856387
       375               3492.4  0.0015247315054637
       376               3492.5  0.00074556293915128
       377               3492.6  0.0019997636425464
       378               3492.7  -0.0034167613351647
       379               3492.8  3.8807808369718E-5
       380               3492.9  0.0019128675199093
       381                 3493  0.0055422289087179
       382               3493.1  0.0069267737960687
       383               3493.2  -0.0001639498111168
       384               3493.3  -0.00050574122682263
       385               3493.4  0.0025269334532114
       386               3493.5  0.00087880366052813
       387               3493.6  0.0019650051934916
       388               3493.7  0.00049935725834623
       389               3493.8  -0.0024724901358418
       390               3493.9  0.0040418225245177
       391                 3494  -0.0010068422006964
       392               3494.1  0.0022343831736665
       393               3494.2  -0.0009141530032169
       394               3494.3  0.0020953493774472
       395               3494.4  0.0036247211358598
       396               3494.5  -0.0011864275208131
       397               3494.6  -0.0009633941393779
       398               3494.7  -0.0046043416778714
       399               3494.8  0.00027632387691107
       400               3494.9  0.003381411992476
       401                 3495  0.0043865104776448
       402               3495.1  -0.0029938668716643
       403               3495.2  -0.0044044805958062
       404               3495.3  0.0038419614424525
       405               3495.4  -0.0041264130033675
       406               3495.5  0.0038274787553463
       407               3495.6  0.0013914907840869
       408               3495.7  -0.0025651793333214
       409               3495.8  -0.0042538606499019
       410               3495.9  -0.0042046195137409
       411                 3496  0.0065386377816231
       412               3496.1  -0.0065826767365755
       413               3496.2  -0.0036397947165999
       414               3496.3  0.0030772755632462
       415               3496.4  0.0012466639130251
       416               3496.5  -0.0040047584316756
       417               3496.6  0.00038059922407556
       418               3496.7  0.0029561199842114
       419               3496.8  0.0045731649071831
       420               3496.9  0.0039246601884791
       421                 3497  0.0060109899220371
       422               3497.1  0.0053585777102314
       423               3497.2  0.014728290461585
       424               3497.3  0.021143651811458
       425               3497.4  0.021269496490608
       426               3497.5  0.035973296248032
       427               3497.6  0.050299178813996
       428               3497.7  0.056592989535468
       429               3497.8  0.058008440553634
       430               3497.9  0.061552719941304
       431                 3498  0.063771277641316
       432               3498.1  0.057381042450139
       433               3498.2  0.049220613757347
       434               3498.3  0.034271689329349
       435               3498.4  0.023651611746894
       436               3498.5  -0.0011169106227034
       437               3498.6  -0.014767741390805
       438               3498.7  -0.036713849828175
       439               3498.8  -0.049506140496378
       440               3498.9  -0.054520957934371
       441                 3499  -0.060052098771007
       442               3499.1  -0.062998683008134
       443               3499.2  -0.065466643413314
       444               3499.3  -0.056758974772285
       445               3499.4  -0.046793426322979
       446               3499.5  -0.030736209576627
       447               3499.6  -0.029248880767763
       448               3499.7  -0.021277821650483
       449               3499.8  -0.0063247811964707
       450               3499.9  -0.011715782685864
       451                 3500  -0.0062920970989551
       452               3500.1  -0.0044619687937039
       453               3500.2  -0.00092930607579815
       454               3500.3  -0.0040875091481543
       455               3500.4  -0.001308082092505
       456               3500.5  0.010001683545
       457               3500.6  0.005996985283852
       458               3500.7  0.0022025212620329
       459               3500.8  0.0023444515956735
       460               3500.9  0.0011510781781243
       461                 3501  0.00078321792562735
       462               3501.1  0.0029179660050782
       463               3501.2  0.0065183620196744
       464               3501.3  -0.0018526311276973
       465               3501.4  0.0006499772042505
       466               3501.5  0.0026138295758484
       467               3501.6  0.00075425255141499
       468               3501.7  -0.0018844930393309
       469               3501.8  0.0015942484035734
       470               3501.9  -0.0013718059157722
       471                 3502  0.00050225379576746
       472               3502.1  0.005985399134167
       473               3502.2  0.0017941094856387
       474               3502.3  0.0015247315054637
       475               3502.4  0.00074556293915128
       476               3502.5  0.0019997636425464
       477               3502.6  -0.0034167613351647
       478               3502.7  3.8807808369718E-5
       479               3502.8  0.0019128675199093
       480               3502.9  0.0055422289087179
       481                 3503  0.0069267737960687
       482               3503.1  -0.0001639498111168
       483               3503.2  -0.00050574122682263
       484               3503.3  0.0025269334532114
       485               3503.4  0.00087880366052813
       486               3503.5  0.0019650051934916
       487               3503.6  0.00049935725834623
       488               3503.7  -0.0024724901358418
       489               3503.8  0.0040418225245177
       490               3503.9  -0.0010068422006964
       491                 3504  0.0022343831736665
       492               3504.1  -0.0009141530032169
       493               3504.2  0.0020953493774472
       494               3504.3  0.0036247211358598
       495               3504.4  -0.0011864275208131
       496               3504.5  -0.0009633941393779
       497               3504.6  -0.0046043416778714
       498               3504.7  0.00027632387691107
       499               3504.8  0.003381411992476
       500               3504.9  0.0043865104776448
       501                 3505  -0.0029938668716643
       502               3505.1  -0.0044044805958062
       503               3505.2  0.0038419614424525
       504               3505.3  -0.0041264130033675
       505               3505.4  0.0038274787553463
       506               3505.5  0.0013914907840869
       507               3505.6  -0.0025651793333214
       508               3505.7  0.0043952000899085
       509               3505.8  0.0047051295939808
       510               3505.9  0.0020287290167588
       511                 3506  0.00078611446304858
       512               3506.1  0.00054280531966476
       513               3506.2  0.0014204561582992
       514               3506.3  -0.0017889073044301
       515               3506.4  0.004499475437073
       516               3506.5  -0.00040436241707938
       517               3506.6  0.0023676238950434
       518               3506.7  -0.0028490400006025
       519               3506.8  0.0023328654459886
       520               3506.9  -0.0020901471962387
       521                 3507  -0.0020524922097626
       522               3507.1  0.0026775533991156
       523               3507.2  0.0017419718120564
       524               3507.3  -0.0003580178183396
       525               3507.4  -0.00023636324664769
       526               3507.5  4.1704345790955E-5
       527               3507.6  0.0002068069788014
       528               3507.7  0.0022720381601426
       529               3507.8  -0.0025709724081638
       530               3507.9  -0.00096049760195667
       531                 3508  -0.0012009102079192
       532               3508.1  0.0017130064378441
       533               3508.2  0.0017130064378441
       534               3508.3  -0.0017889073044301
       535               3508.4  -0.00086491186705588
       536               3508.5  0.0023183827588824
       537               3508.6  -0.0011690482962857
       538               3508.7  -0.0064523325526199
       539               3508.8  -0.0014500124261455
       540               3508.9  0.0020345220916013
       541                 3509  -0.004071378792364
       542               3509.1  -0.004537721317183
       543               3509.2  -0.005261855672492
       544               3509.3  0.00046170227187016
       545               3509.4  -0.0015803566101012
       546               3509.5  -0.0028316607760751
       547               3509.6  0.0013248704233985
       548               3509.7  -0.0020727679717113
       549               3509.8  0.0035754799996988
       550               3509.9  -0.0029851772594006
       551                 3510  0.00019522082911646
       552               3510.1  0.0018288679346935
       553               3510.2  0.0072830478988807
       554               3510.3  -0.00047967239003151
       555               3510.4  -0.0014123574396695
       556               3510.5  0.0017332821997927
       557               3510.6  -0.00060712003656589
       558               3510.7  0.00033135808791454
       559               3510.8  0.0044907858248093
       560               3510.9  -0.0018758034270672
       561                 3511  0.0010149409193262
       562               3511.1  0.0033437570059999
       563               3511.2  0.0021185216768171
       564               3511.3  0.00078611446304858
       565               3511.4  0.00054280531966476
       566               3511.5  0.0014204561582992
       567               3511.6  -0.0017889073044301
       568               3511.7  0.004499475437073
       569               3511.8  -0.00040436241707938
       570               3511.9  0.0023676238950434
       571                 3512  -0.0028490400006025
       572               3512.1  0.0023328654459886
       573               3512.2  -0.0016228099202387
       574               3512.3  -0.0001102821937626
       575               3512.4  0.0074437413991156
       576               3512.5  0.010945821344056
       577               3512.6  0.01544119418166
       578               3512.7  0.024935642581352
       579               3512.8  0.037600323381791
       580               3512.9  0.050793453154801
       581                 3513  0.061648523536143
       582               3513.1  0.059429027591836
       583               3513.2  0.059788610921191
       584               3513.3  0.055402958685599
       585               3513.4  0.050518015312844
       586               3513.5  0.038348512081363
       587               3513.6  0.018193450005755
       588               3513.7  -0.00086491186705588
       589               3513.8  -0.017811529241118
       590               3513.9  -0.037932320296286
       591                 3514  -0.055357313700768
       592               3514.1  -0.058121887426146
       593               3514.2  -0.058748871426917
       594               3514.3  -0.066071378792364
       595               3514.4  -0.06500208815924
       596               3514.5  -0.060629664255105
       597               3514.6  -0.046242810866045
       598               3514.7  -0.037992503617839
       599               3514.8  -0.029693442245351
       600               3514.9  -0.017657709254344
       601                 3515  -0.014986875922553
       602               3515.1  -0.0047552120003012
       603               3515.2  -0.0079550557191184
       604               3515.3  -0.002422080470838
       605               3515.4  0.00072292435162569
       606               3515.5  0.0070254360081206
       607               3515.6  -0.00047967239003151
       608               3515.7  -0.0014123574396695
       609               3515.8  0.0017332821997927
       610               3515.9  -0.00060712003656589
       611                 3516  0.00033135808791454
       612               3516.1  0.0044907858248093
       613               3516.2  -0.0018844930393309
       614               3516.3  0.0015942484035734
       615               3516.4  -0.0013718059157722
       616               3516.5  0.00050225379576746
       617               3516.6  0.005985399134167
       618               3516.7  0.0017941094856387
       619               3516.8  0.0015247315054637
       620               3516.9  0.00074556293915128
       621                 3517  0.0019997636425464
       622               3517.1  -0.0034167613351647
       623               3517.2  3.8807808369718E-5
       624               3517.3  0.0019128675199093
       625               3517.4  0.0055422289087179
       626               3517.5  0.0069267737960687
       627               3517.6  -0.0001639498111168
       628               3517.7  -0.00050574122682263
       629               3517.8  0.0025269334532114
       630               3517.9  0.00087880366052813
       631                 3518  0.0019650051934916
       632               3518.1  0.00049935725834623
       633               3518.2  -0.0024724901358418
       634               3518.3  0.0040418225245177
       635               3518.4  -0.0010068422006964
       636               3518.5  0.0022343831736665
       637               3518.6  -0.0009141530032169
       638               3518.7  0.0020953493774472
       639               3518.8  0.0036247211358598
       640               3518.9  -0.0011864275208131
       641                 3519  -0.0009633941393779
       642               3519.1  -0.0046043416778714
       643               3519.2  0.00027632387691107
       644               3519.3  0.003381411992476
       645               3519.4  0.0043865104776448
       646               3519.5  -0.0029938668716643
       647               3519.6  -0.0044044805958062
       648               3519.7  0.0038419614424525
       649               3519.8  -0.0041264130033675
       650               3519.9  0.0038274787553463
       651                 3520  0.0013914907840869
       652               3520.1  -0.0025651793333214
       653               3520.2  0.0043952000899085
       654               3520.3  0.0047051295939808
       655               3520.4  0.0020287290167588
       656               3520.5  -0.0001726394233805
       657               3520.6  -0.00038698319255196
       658               3520.7  0.0019592121186491
       659               3520.8  0.0045342338861278
       660               3520.9  -0.0025130416597391
       661                 3521  -0.0017773211547452
       662               3521.1  0.00094542402121656
       663               3521.2  0.0066631888907362
       664               3521.3  0.0044907858248093
       665               3521.4  -0.0018758034270672
       666               3521.5  0.0010149409193262
       667               3521.6  -0.0023421459518862
       668               3521.7  -0.0015890462223649
       669               3521.8  -0.0024840762855268
       670               3521.9  0.0010410097561173
       671                 3522  0.0034654115776918
       672               3522.1  0.0018983848328032
       673               3522.2  -0.0050475119033205
       674               3522.3  0.0011800435523367
       675               3522.4  -0.0027997988644415
       676               3522.5  0.0027586564469102
       677               3522.6  -0.0049345469438923
       678               3522.7  0.0034885838770617
       679               3522.8  0.0041576840213672
       680               3522.9  0.0065357412442018
       681                 3523  0.00020970351622264
       682               3523.1  -0.00027981130796623
       683               3523.2  0.0019215571321731
       684               3523.3  -0.0028895915244998
       685               3523.4  0.0024718992422079
       686               3523.5  -0.0021944225434032
       687               3523.6  0.003566790387435
       688               3523.7  -0.0030546941575102
       689               3523.8  0.001209008926549
       690               3523.9  0.0046124403965012
       691                 3524  -0.0062206095589211
       692               3524.1  -0.0061887476472875
       693               3524.2  0.0026804499365369
       694               3524.3  0.0070802902793942
       695               3524.4  0.001724592587529
       696               3524.5  -0.0062350922460273
       697               3524.6  0.0027470702972253
       698               3524.7  -0.00077801574441881
       699               3524.8  -0.0012443582692378
       700               3524.9  0.0040563052116239
       701                 3525  -0.00090546339095319
       702               3525.1  0.0018404540843785
       703               3525.2  0.00035742692470567
       704               3525.3  0.0030714824884037
       705               3525.4  -0.0003580178183396
       706               3525.5  0.0021880385749268
       707               3525.6  -0.0030112460961917
       708               3525.7  -0.0034486232467983
       709               3525.8  -0.002634696231431
       710               3525.9  -0.00065925771014814
       711                 3526  0.0025298299906326
       712               3526.1  -0.00086491186705589
       713               3526.2  -0.0023711113260986
       714               3526.3  0.00075135601399375
       715               3526.4  0.0027470702972253
       716               3526.5  -0.00077801574441881
       717               3526.6  -0.0012443582692378
       718               3526.7  0.0040563052116239
       719               3526.8  -0.00075044403679612
       720               3526.9  0.0024904346812741
       721                 3527  0.0019165444787244
       722               3527.1  0.006038053640634
       723               3527.2  0.0046570651464675
       724               3527.3  0.0099893092305284
       725               3527.4  0.008541692594939
       726               3527.5  0.012929146645933
       727               3527.6  0.019214288691882
       728               3527.7  0.026108963358931
       729               3527.8  0.032258986346019
       730               3527.9  0.029749196016762
       731                 3528  -0.0023711113260986
       732               3528.1  -0.029862751869824
       733               3528.2  -0.035266312241267
       734               3528.3  -0.028623860928424
       735               3528.4  -0.027597857441876
       736               3528.5  -0.020143802241733
       737               3528.6  -0.023841718287984
       738               3528.7  -0.013533437394161
       739               3528.8  -0.014129766925454
       740               3528.9  -0.0079100356855592
       741                 3529  -0.0046377183198513
       742               3529.1  -0.0040935649442857
       743               3529.2  -0.0069759334419734
       744               3529.3  -0.005182032143196
       745               3529.4  -0.0034626924172348
       746               3529.5  0.0016358088536232
       747               3529.6  -0.0031404854239902
       748               3529.7  -0.0021429756488569
       749               3529.8  -0.0012360938621378
       750               3529.9  -0.001099531398176
       751                 3530  -0.0020785610465537
       752               3530.1  -0.0042538606499019
       753               3530.2  -0.0042046195137409
       754               3530.3  0.0065386377816231
       755               3530.4  -0.0065826767365755
       756               3530.5  -0.0036397947165999
       757               3530.6  0.0030772755632462
       758               3530.7  0.0012466639130251
       759               3530.8  -0.0040047584316756
       760               3530.9  0.00038059922407556
       761                 3531  0.0026891395488006
       762               3531.1  0.0034509288905856
       763               3531.2  0.0012872154369224
       764               3531.3  0.0010207339941687
       765               3531.4  -0.0029880737968218
       766               3531.5  -0.007263363030566
       767               3531.6  0.002092452840026
       768               3531.7  0.0055103669970843
       769               3531.8  0.002130107826502
       770               3531.9  0.0039172714154046
       771                 3532  -0.0033327617499489
       772               3532.1  0.0010931474296996
       773               3532.2  0.0018491436966422
       774               3532.3  0.00025315157754117
       775               3532.4  -0.003972896520042
       776               3532.5  -0.0023421459518862
       777               3532.6  0.0010323201438536
       778               3532.7  0.00016046238006163
       779               3532.8  0.0016782479887892
       780               3532.9  -0.0017860107670089
       781                 3533  -0.0038888969348262
       782               3533.1  -0.0021654571691908
       783               3533.2  -0.0013660128409297
       784               3533.3  -0.0027679369528079
       785               3533.4  -0.00023057017180522
       786               3533.5  -0.0032429690898906
       787               3533.6  0.00039508191118173
       788               3533.7  0.0024603130925229
       789               3533.8  0.0011510781781243
       790               3533.9  0.00078321792562735
       791                 3534  0.0029179660050782
       792               3534.1  0.0065183620196744
       793               3534.2  -0.0018526311276973
       794               3534.3  0.0006499772042505
       795               3534.4  0.0026138295758484
       796               3534.5  0.00075425255141499
       797               3534.6  -0.0018844930393309
       798               3534.7  0.0015942484035734
       799               3534.8  -0.0013718059157722
       800               3534.9  0.00050225379576746
       801                 3535  0.005985399134167
       802               3535.1  0.0017941094856387
       803               3535.2  0.0015247315054637
       804               3535.3  0.00074556293915128
       805               3535.4  0.0019997636425464
       806               3535.5  -0.0034167613351647
       807               3535.6  3.8807808369718E-5
       808               3535.7  0.0019128675199093
       809               3535.8  0.0055422289087179
       810               3535.9  0.0069267737960687
       811                 3536  -0.0001639498111168
       812               3536.1  -0.00050574122682263
       813               3536.2  0.0025269334532114
       814               3536.3  0.00087880366052813
       815               3536.4  0.0019650051934916
       816               3536.5  0.00049935725834623
       817               3536.6  -0.00040436241707938
       818               3536.7  0.0023676238950434
       819               3536.8  -0.0028490400006025
       820               3536.9  0.0023328654459886
       821                 3537  -0.0020901471962387
       822               3537.1  -0.0020524922097626
       823               3537.2  0.0026775533991156
       824               3537.3  0.0017419718120564
       825               3537.4  -0.0003580178183396
       826               3537.5  -0.00023636324664769
       827               3537.6  4.1704345790955E-5
       828               3537.7  0.0002068069788014
       829               3537.8  0.0022720381601426
       830               3537.9  -0.0025709724081638
       831                 3538  -0.00096049760195667
       832               3538.1  -0.0012009102079192
       833               3538.2  0.0017130064378441
       834               3538.3  0.0017130064378441
       835               3538.4  -0.0017889073044301
       836               3538.5  -0.00086491186705588
       837               3538.6  0.0023183827588824
       838               3538.7  -0.0011690482962857
       839               3538.8  -0.0064523325526199
       840               3538.9  -0.0014500124261455
       841                 3539  0.0020345220916013
       842               3539.1  -0.004071378792364
       843               3539.2  -0.004537721317183
       844               3539.3  -0.005261855672492
       845               3539.4  0.00046170227187016
       846               3539.5  -0.0015803566101012
       847               3539.6  -0.0028316607760751
       848               3539.7  0.0013248704233985
       849               3539.8  -0.0020727679717113
       850               3539.9  0.0035754799996988
       851                 3540  -0.0029851772594006
       852               3540.1  0.00019522082911646
       853               3540.2  0.0018288679346935
       854               3540.3  0.0072830478988807
       855               3540.4  -0.00047967239003151
       856               3540.5  -0.0014123574396695
       857               3540.6  0.0017332821997927
       858               3540.7  -0.00060712003656589
       859               3540.8  0.00033135808791454
       860               3540.9  0.0044907858248093
       861                 3541  -0.0018758034270672
       862               3541.1  0.0010149409193262
       863               3541.2  -0.0023421459518862
       864               3541.3  -0.0015890462223649
       865               3541.4  -0.0024840762855268
       866               3541.5  0.0010410097561173
       867               3541.6  0.0034654115776918
       868               3541.7  0.0055103669970843
       869               3541.8  0.002130107826502
       870               3541.9  0.0039172714154046
       871                 3542  -0.0033327617499489
       872               3542.1  0.0010931474296996
       873               3542.2  0.0018491436966422
       874               3542.3  0.00025315157754117
       875               3542.4  -0.003972896520042
       876               3542.5  -0.0023421459518862
       877               3542.6  0.0010323201438536
       878               3542.7  0.00016046238006163
       879               3542.8  0.0016782479887892
       880               3542.9  -0.0017860107670089
       881                 3543  -0.0038888969348262
       882               3543.1  -0.0021654571691908
       883               3543.2  -0.0013660128409297
       884               3543.3  -0.0027679369528079
       885               3543.4  -0.00023057017180522
       886               3543.5  -0.0032429690898906
       887               3543.6  0.00039508191118173
       888               3543.7  0.0024603130925229
       889               3543.8  0.0011510781781243
       890               3543.9  0.00078321792562735
       891                 3544  0.0029179660050782
       892               3544.1  0.0065183620196744
       893               3544.2  -0.0018526311276973
       894               3544.3  0.0006499772042505
       895               3544.4  0.0026138295758484
       896               3544.5  0.00075425255141499
       897               3544.6  -0.0018844930393309
       898               3544.7  0.0015942484035734
       899               3544.8  -0.0013718059157722
       900               3544.9  0.00050225379576746
       901                 3545  0.005985399134167
       902               3545.1  0.0017941094856387
       903               3545.2  0.0015247315054637
       904               3545.3  0.00074556293915128
       905               3545.4  0.0019997636425464
       906               3545.5  -0.0034167613351647
       907               3545.6  3.8807808369718E-5
       908               3545.7  0.0019128675199093
       909               3545.8  0.0055422289087179
       910               3545.9  0.0069267737960687
       911                 3546  -0.0001639498111168
       912               3546.1  -0.00050574122682263
       913               3546.2  0.0025269334532114
       914               3546.3  0.00087880366052813
       915               3546.4  0.0019650051934916
       916               3546.5  0.00049935725834623
       917               3546.6  -0.0024724901358418
       918               3546.7  0.0040418225245177
       919               3546.8  0.0011800435523367
       920               3546.9  -0.0027997988644415
       921                 3547  0.0027586564469102
       922               3547.1  -0.0049345469438923
       923               3547.2  0.0034885838770617
       924               3547.3  0.0041576840213672
       925               3547.4  0.0065357412442018
       926               3547.5  0.00020970351622264
       927               3547.6  -0.00027981130796623
       928               3547.7  0.0019215571321731
       929               3547.8  -0.0028895915244998
       930               3547.9  0.0024718992422079
       931                 3548  -0.0021944225434032
       932               3548.1  0.003566790387435
       933               3548.2  -0.0030546941575102
       934               3548.3  0.001209008926549
       935               3548.4  0.0046124403965012
       936               3548.5  -0.0062206095589211
       937               3548.6  -0.0061887476472875
       938               3548.7  0.0026804499365369
       939               3548.8  0.0070802902793942
       940               3548.9  0.001724592587529
       941                 3549  -0.0062350922460273
       942               3549.1  0.0027470702972253
       943               3549.2  -0.00077801574441881
       944               3549.3  -0.0012443582692378
       945               3549.4  0.0040563052116239
       946               3549.5  -0.00090546339095319
       947               3549.6  0.0018404540843785
       948               3549.7  0.00035742692470567
       949               3549.8  0.0030714824884037
       950               3549.9  -0.0003580178183396
       951                 3550  0.0021880385749268
       952               3550.1  -0.0030112460961917
       953               3550.2  -0.0034486232467983
       954               3550.3  -0.002634696231431
       955               3550.4  -0.00065925771014814
       956               3550.5  0.0025298299906326
       957               3550.6  -0.00086491186705589
       958               3550.7  -0.0023711113260986
       959               3550.8  0.00075135601399375
       960               3550.9  -0.0050359257536356
       961                 3551  0.00034584077502073
       962               3551.1  -0.00086491186705589
       963               3551.2  0.003468308115113
       964               3551.3  -0.0038570350231926
       965               3551.4  0.0027934148959651
       966               3551.5  -0.0011111175478609
       967               3551.6  0.0022575554730364
       968               3551.7  0.0031409993865134
       969               3551.8  0.0017216960501078
       970               3551.9  -0.003972896520042
       971                 3552  -0.0023421459518862
       972               3552.1  0.0010323201438536
       973               3552.2  0.00016046238006163
       974               3552.3  0.0016782479887892
       975               3552.4  -0.0017860107670089
       976               3552.5  -0.0038888969348262
       977               3552.6  -0.0021654571691908
       978               3552.7  -0.0013660128409297
       979               3552.8  -0.0027679369528079
       980               3552.9  -0.00023057017180522
       981                 3553  -0.0032429690898906
       982               3553.1  0.00039508191118173
       983               3553.2  0.0024603130925229
       984               3553.3  0.0011510781781243
       985               3553.4  0.00078321792562735
       986               3553.5  0.0029179660050782
       987               3553.6  0.0065183620196744
       988               3553.7  -0.0018526311276973
       989               3553.8  0.0006499772042505
       990               3553.9  0.0026138295758484
       991                 3554  0.00075425255141499
       992               3554.1  -0.0018844930393309
       993               3554.2  0.0015942484035734
       994               3554.3  -0.0013718059157722
       995               3554.4  0.00050225379576746
       996               3554.5  0.005985399134167
       997               3554.6  0.0017941094856387
       998               3554.7  0.0015247315054637
       999               3554.8  0.00074556293915128
      1000               3554.9  0.0019997636425464
      1001                 3555  -0.0034167613351647
