# Supplementary material for: Controllable surface carrier type of metal oxide nanocrystals for multifunctional photocatalysis
Source: iScience. 2025 Jan 4;28(2):111750. doi: 10.1016/j.isci.2025.111750 (PMC11787535; doi:10.1016/j.isci.2025.111750)
Supplement: Data S1. Raw data of relevant figures, related to the main manuscript and supplemental information [file mmc2.zip › Data/ESR/Free radical/B1 OH DARK]

     index            Field [G]         Intensity []

         1                 3455  -0.00065925771014814
         2               3455.1  0.0025298299906326
         3               3455.2  -0.00086491186705589
         4               3455.3  -0.0023711113260986
         5               3455.4  0.00075135601399375
         6               3455.5  -0.0050359257536356
         7               3455.6  0.00034584077502073
         8               3455.7  -0.00086491186705589
         9               3455.8  0.003468308115113
        10               3455.9  -0.0038570350231926
        11                 3456  0.0027934148959651
        12               3456.1  -0.0011111175478609
        13               3456.2  0.0022575554730364
        14               3456.3  0.0031409993865134
        15               3456.4  0.0017216960501078
        16               3456.5  -0.0027534542657017
        17               3456.6  -0.0022233879176155
        18               3456.7  -0.0015108397119915
        19               3456.8  0.0028310698824411
        20               3456.9  -0.0024985589726329
        21                 3457  -0.0018700103522247
        22               3457.1  -0.0011719448337069
        23               3457.2  -0.001099531398176
        24               3457.3  -0.0020785610465537
        25               3457.4  -0.0042538606499019
        26               3457.5  -0.0042046195137409
        27               3457.6  0.0065386377816231
        28               3457.7  -0.0065826767365755
        29               3457.8  -0.0036397947165999
        30               3457.9  0.0030772755632462
        31                 3458  0.0012466639130251
        32               3458.1  -0.0040047584316756
        33               3458.2  0.00038059922407556
        34               3458.3  0.0026891395488006
        35               3458.4  0.0034509288905856
        36               3458.5  0.0012872154369224
        37               3458.6  0.0010207339941687
        38               3458.7  -0.0029880737968218
        39               3458.8  0.0018085921727449
        40               3458.9  0.0021735558878206
        41                 3459  -0.0055515094146156
        42               3459.1  -0.0003580178183396
        43               3459.2  0.003726099945603
        44               3459.3  0.0014088700086143
        45               3459.4  -0.002229180992458
        46               3459.5  -0.00019001864790792
        47               3459.6  0.0032742401078902
        48               3459.7  0.001012044381905
        49               3459.8  0.0006181152926169
        50               3459.9  -0.0022118017679306
        51                 3460  0.0037521687823942
        52               3460.1  0.0015942484035734
        53               3460.2  -0.0013718059157722
        54               3460.3  0.00050225379576746
        55               3460.4  0.005985399134167
        56               3460.5  0.0017941094856387
        57               3460.6  0.0015247315054637
        58               3460.7  0.00074556293915128
        59               3460.8  0.0019997636425464
        60               3460.9  -0.0034167613351647
        61                 3461  3.8807808369718E-5
        62               3461.1  0.0019128675199093
        63               3461.2  0.0055422289087179
        64               3461.3  0.0069267737960687
        65               3461.4  -0.0001639498111168
        66               3461.5  -0.00050574122682263
        67               3461.6  0.0025269334532114
        68               3461.7  0.00087880366052813
        69               3461.8  0.0019650051934916
        70               3461.9  0.00049935725834623
        71                 3462  -0.0024724901358418
        72               3462.1  0.0040418225245177
        73               3462.2  -0.0010068422006964
        74               3462.3  0.0022343831736665
        75               3462.4  -0.0009141530032169
        76               3462.5  0.0020953493774472
        77               3462.6  0.0036247211358598
        78               3462.7  -0.0011864275208131
        79               3462.8  -0.0009633941393779
        80               3462.9  -0.0046043416778714
        81                 3463  0.00027632387691107
        82               3463.1  0.003381411992476
        83               3463.2  0.0043865104776448
        84               3463.3  -0.0029938668716643
        85               3463.4  -0.0044044805958062
        86               3463.5  0.0038419614424525
        87               3463.6  -0.0041264130033675
        88               3463.7  0.0038274787553463
        89               3463.8  0.0013914907840869
        90               3463.9  -0.0025651793333214
        91                 3464  0.0043952000899085
        92               3464.1  0.0047051295939808
        93               3464.2  0.0020287290167588
        94               3464.3  -0.0001726394233805
        95               3464.4  -0.00038698319255196
        96               3464.5  0.0019592121186491
        97               3464.6  0.0045342338861278
        98               3464.7  -0.0025130416597391
        99               3464.8  -0.0017773211547452
       100               3464.9  0.00094542402121656
       101                 3465  0.0066631888907362
       102               3465.1  0.0020721770780773
       103               3465.2  -0.003419657872586
       104               3465.3  -0.0013428405415598
       105               3465.4  -0.0018555276651186
       106               3465.5  0.00017204852974657
       107               3465.6  -0.0038309661864015
       108               3465.7  -0.001308082092505
       109               3465.8  0.010007373670
       110               3465.9  0.005996985283852
       111                 3466  0.0022025212620329
       112               3466.1  0.0023444515956735
       113               3466.2  -0.0021422848698209
       114               3466.3  0.0041692701710521
       115               3466.4  0.0017130064378441
       116               3466.5  0.0039665125515656
       117               3466.6  0.0073438751847267
       118               3466.7  -0.0033153825254215
       119               3466.8  0.00055728800677095
       120               3466.9  0.0046761642197684
       121                 3467  0.00034294423759949
       122               3467.1  0.0071613933271888
       123               3467.2  -0.007263363030566
       124               3467.3  0.002092452840026
       125               3467.4  0.0055103669970843
       126               3467.5  0.002130107826502
       127               3467.6  0.0039172714154046
       128               3467.7  -0.0033327617499489
       129               3467.8  0.0010931474296996
       130               3467.9  0.0018491436966422
       131                 3468  0.00025315157754117
       132               3468.1  -0.003972896520042
       133               3468.2  -0.0023421459518862
       134               3468.3  0.0010323201438536
       135               3468.4  0.00016046238006163
       136               3468.5  0.0016782479887892
       137               3468.6  -0.0017860107670089
       138               3468.7  -0.0038888969348262
       139               3468.8  -0.0021654571691908
       140               3468.9  -0.0013660128409297
       141                 3469  -0.0027679369528079
       142               3469.1  -0.00023057017180522
       143               3469.2  -0.0032429690898906
       144               3469.3  0.00039508191118173
       145               3469.4  0.0024603130925229
       146               3469.5  0.0011510781781243
       147               3469.6  0.00078321792562735
       148               3469.7  0.0029179660050782
       149               3469.8  0.0065183620196744
       150               3469.9  -0.0018526311276973
       151                 3470  0.0006499772042505
       152               3470.1  0.0026138295758484
       153               3470.2  0.00075425255141499
       154               3470.3  0.0021880385749268
       155               3470.4  -0.0030112460961917
       156               3470.5  -0.0034486232467983
       157               3470.6  -0.002634696231431
       158               3470.7  -0.00065925771014814
       159               3470.8  0.0025298299906326
       160               3470.9  -0.00086491186705589
       161                 3471  -0.0023711113260986
       162               3471.1  0.00075135601399375
       163               3471.2  -0.0050359257536356
       164               3471.3  0.00034584077502073
       165               3471.4  -0.00086491186705589
       166               3471.5  0.003468308115113
       167               3471.6  -0.0038570350231926
       168               3471.7  0.0027934148959651
       169               3471.8  -0.0011111175478609
       170               3471.9  0.0022575554730364
       171                 3472  0.0031409993865134
       172               3472.1  0.0017216960501078
       173               3472.2  -0.0027534542657017
       174               3472.3  -0.0022233879176155
       175               3472.4  -0.0015108397119915
       176               3472.5  0.0028310698824411
       177               3472.6  -0.0024985589726329
       178               3472.7  -0.0018700103522247
       179               3472.8  -0.0011719448337069
       180               3472.9  -0.001099531398176
       181                 3473  -0.0020785610465537
       182               3473.1  -0.0042538606499019
       183               3473.2  -0.0042046195137409
       184               3473.3  0.0065386377816231
       185               3473.4  -0.0065826767365755
       186               3473.5  -0.0036397947165999
       187               3473.6  0.0030772755632462
       188               3473.7  0.0012466639130251
       189               3473.8  -0.0040047584316756
       190               3473.9  0.00038059922407556
       191                 3474  0.0026891395488006
       192               3474.1  0.0034509288905856
       193               3474.2  0.0012872154369224
       194               3474.3  0.0010207339941687
       195               3474.4  -0.0029880737968218
       196               3474.5  0.0018085921727449
       197               3474.6  0.0021735558878206
       198               3474.7  -0.0055515094146156
       199               3474.8  -0.0003580178183396
       200               3474.9  0.003726099945603
       201                 3475  0.0014088700086143
       202               3475.1  -0.002229180992458
       203               3475.2  -0.00019001864790792
       204               3475.3  0.0032742401078902
       205               3475.4  0.0014088700086143
       206               3475.5  -0.002229180992458
       207               3475.6  -0.00019001864790792
       208               3475.7  0.0032742401078902
       209               3475.8  0.001012044381905
       210               3475.9  0.0006181152926169
       211                 3476  -0.0022118017679306
       212               3476.1  0.0037521687823942
       213               3476.2  -0.0011169106227034
       214               3476.3  0.0052786440033855
       215               3476.4  -0.00010312252527084
       216               3476.5  -0.00080408458120993
       217               3476.6  0.0019157640573306
       218               3476.7  0.00047908149639758
       219               3476.8  -0.0012559444189227
       220               3476.9  -0.0052531660602283
       221                 3477  -0.0016209081339985
       222               3477.1  -0.00028270784538747
       223               3477.2  0.0055248496841905
       224               3477.3  -0.0024985589726329
       225               3477.4  -0.0023740078635198
       226               3477.5  0.0065357412442018
       227               3477.6  -0.003419657872586
       228               3477.7  -0.0013428405415598
       229               3477.8  -0.0018555276651186
       230               3477.9  0.00017204852974657
       231                 3478  -0.0038309661864015
       232               3478.1  -0.001308082092505
       233               3478.2  0.010001969573
       234               3478.3  0.005996985283852
       235               3478.4  0.0022025212620329
       236               3478.5  0.0023444515956735
       237               3478.6  -0.0021422848698209
       238               3478.7  0.0041692701710521
       239               3478.8  0.0017130064378441
       240               3478.9  0.0039665125515656
       241                 3479  0.0073438751847267
       242               3479.1  -0.0033153825254215
       243               3479.2  0.00055728800677095
       244               3479.3  0.0046761642197684
       245               3479.4  0.00034294423759949
       246               3479.5  0.0071613933271888
       247               3479.6  -0.007263363030566
       248               3479.7  0.002092452840026
       249               3479.8  0.0055103669970843
       250               3479.9  0.002130107826502
       251                 3480  0.0039172714154046
       252               3480.1  -0.0033327617499489
       253               3480.2  0.0010931474296996
       254               3480.3  0.0018491436966422
       255               3480.4  0.00025315157754117
       256               3480.5  0.0071613933271888
       257               3480.6  -0.007263363030566
       258               3480.7  0.002092452840026
       259               3480.8  0.0055103669970843
       260               3480.9  0.002130107826502
       261                 3481  0.0039172714154046
       262               3481.1  -0.0033327617499489
       263               3481.2  0.0010931474296996
       264               3481.3  0.0018491436966422
       265               3481.4  0.00025315157754117
       266               3481.5  -0.003972896520042
       267               3481.6  -0.0023421459518862
       268               3481.7  0.0010323201438536
       269               3481.8  0.00016046238006163
       270               3481.9  0.0016782479887892
       271                 3482  -0.0017860107670089
       272               3482.1  -0.0038888969348262
       273               3482.2  -0.0021654571691908
       274               3482.3  -0.0013660128409297
       275               3482.4  -0.0027679369528079
       276               3482.5  -0.00023057017180522
       277               3482.6  -0.0032429690898906
       278               3482.7  0.00039508191118173
       279               3482.8  0.0024603130925229
       280               3482.9  0.0011510781781243
       281                 3483  0.00078321792562735
       282               3483.1  0.0029179660050782
       283               3483.2  0.0065183620196744
       284               3483.3  -0.0018526311276973
       285               3483.4  0.0006499772042505
       286               3483.5  0.0026138295758484
       287               3483.6  0.00075425255141499
       288               3483.7  -0.0018844930393309
       289               3483.8  0.0015942484035734
       290               3483.9  -0.0013718059157722
       291                 3484  0.00050225379576746
       292               3484.1  0.005985399134167
       293               3484.2  0.0017941094856387
       294               3484.3  0.0015247315054637
       295               3484.4  0.00074556293915128
       296               3484.5  0.0019997636425464
       297               3484.6  -0.0034167613351647
       298               3484.7  3.8807808369718E-5
       299               3484.8  0.0019128675199093
       300               3484.9  0.0055422289087179
       301                 3485  0.0069267737960687
       302               3485.1  -0.0001639498111168
       303               3485.2  -0.00050574122682263
       304               3485.3  0.0025269334532114
       305               3485.4  0.00087880366052813
       306               3485.5  0.0019650051934916
       307               3485.6  -0.0021654571691908
       308               3485.7  -0.0013660128409297
       309               3485.8  -0.0027679369528079
       310               3485.9  -0.00023057017180522
       311                 3486  -0.0032429690898906
       312               3486.1  0.00039508191118173
       313               3486.2  0.0024603130925229
       314               3486.3  0.0011510781781243
       315               3486.4  0.00078321792562735
       316               3486.5  0.0029179660050782
       317               3486.6  0.0065183620196744
       318               3486.7  -0.0018526311276973
       319               3486.8  0.0006499772042505
       320               3486.9  0.0026138295758484
       321                 3487  0.00075425255141499
       322               3487.1  -0.0018844930393309
       323               3487.2  0.0015942484035734
       324               3487.3  -0.0013718059157722
       325               3487.4  0.00050225379576746
       326               3487.5  0.005985399134167
       327               3487.6  0.0017941094856387
       328               3487.7  0.0015247315054637
       329               3487.8  0.00074556293915128
       330               3487.9  0.0019997636425464
       331                 3488  -0.0034167613351647
       332               3488.1  3.8807808369718E-5
       333               3488.2  0.0019128675199093
       334               3488.3  0.0055422289087179
       335               3488.4  0.0069267737960687
       336               3488.5  -0.0001639498111168
       337               3488.6  -0.00050574122682263
       338               3488.7  0.0025269334532114
       339               3488.8  0.00087880366052813
       340               3488.9  0.0019650051934916
       341                 3489  0.00049935725834623
       342               3489.1  -0.0024724901358418
       343               3489.2  0.0040418225245177
       344               3489.3  -0.0010068422006964
       345               3489.4  0.0022343831736665
       346               3489.5  -0.0009141530032169
       347               3489.6  0.0020953493774472
       348               3489.7  0.0036247211358598
       349               3489.8  -0.0011864275208131
       350               3489.9  -0.0009633941393779
       351                 3490  -0.0046043416778714
       352               3490.1  0.00027632387691107
       353               3490.2  0.003381411992476
       354               3490.3  0.0043865104776448
       355               3490.4  -0.0029938668716643
       356               3490.5  -0.0044044805958062
       357               3490.6  0.0038419614424525
       358               3490.7  0.0021735558878206
       359               3490.8  -0.0055515094146156
       360               3490.9  -0.0003580178183396
       361                 3491  0.003726099945603
       362               3491.1  0.0014088700086143
       363               3491.2  -0.002229180992458
       364               3491.3  -0.00019001864790792
       365               3491.4  0.0032742401078902
       366               3491.5  0.001012044381905
       367               3491.6  0.0006181152926169
       368               3491.7  -0.0022118017679306
       369               3491.8  0.0037521687823942
       370               3491.9  -0.0011169106227034
       371                 3492  0.0052786440033855
       372               3492.1  -0.00010312252527084
       373               3492.2  -0.00080408458120993
       374               3492.3  0.0019157640573306
       375               3492.4  0.00047908149639758
       376               3492.5  -0.0012559444189227
       377               3492.6  -0.0052531660602283
       378               3492.7  -0.0016209081339985
       379               3492.8  -0.00028270784538747
       380               3492.9  0.0055248496841905
       381                 3493  -0.0024985589726329
       382               3493.1  -0.0023740078635198
       383               3493.2  0.0065357412442018
       384               3493.3  -0.003419657872586
       385               3493.4  -0.0013428405415598
       386               3493.5  -0.0018555276651186
       387               3493.6  0.00017204852974657
       388               3493.7  -0.0038309661864015
       389               3493.8  -0.001308082092505
       390               3493.9  0.010008549769
       391                 3494  0.005996985283852
       392               3494.1  0.0022025212620329
       393               3494.2  0.0023444515956735
       394               3494.3  -0.0021422848698209
       395               3494.4  0.0041692701710521
       396               3494.5  0.0017130064378441
       397               3494.6  0.0039665125515656
       398               3494.7  0.0073438751847267
       399               3494.8  -0.0033153825254215
       400               3494.9  0.00055728800677095
       401                 3495  0.0046761642197684
       402               3495.1  0.00034294423759949
       403               3495.2  0.0071613933271888
       404               3495.3  -0.007263363030566
       405               3495.4  0.002092452840026
       406               3495.5  0.0055103669970843
       407               3495.6  0.002130107826502
       408               3495.7  0.0039172714154046
       409               3495.8  0.00019522082911646
       410               3495.9  0.0018288679346935
       411                 3496  0.0072830478988807
       412               3496.1  -0.00047967239003151
       413               3496.2  -0.0014123574396695
       414               3496.3  0.0017332821997927
       415               3496.4  -0.00060712003656589
       416               3496.5  0.00033135808791454
       417               3496.6  0.0044907858248093
       418               3496.7  -0.0018758034270672
       419               3496.8  0.0010149409193262
       420               3496.9  -0.0023421459518862
       421                 3497  -0.0015890462223649
       422               3497.1  -0.0024840762855268
       423               3497.2  0.0010410097561173
       424               3497.3  0.0034654115776918
       425               3497.4  0.0018983848328032
       426               3497.5  -0.0050475119033205
       427               3497.6  0.0011800435523367
       428               3497.7  -0.0027997988644415
       429               3497.8  0.0027586564469102
       430               3497.9  -0.0049345469438923
       431                 3498  0.0034885838770617
       432               3498.1  0.0041576840213672
       433               3498.2  0.0065357412442018
       434               3498.3  0.00020970351622264
       435               3498.4  -0.00027981130796623
       436               3498.5  0.0019215571321731
       437               3498.6  -0.0028895915244998
       438               3498.7  0.0024718992422079
       439               3498.8  -0.0021944225434032
       440               3498.9  0.003566790387435
       441                 3499  -0.0030546941575102
       442               3499.1  0.001209008926549
       443               3499.2  0.0046124403965012
       444               3499.3  -0.0062206095589211
       445               3499.4  -0.0061887476472875
       446               3499.5  0.0026804499365369
       447               3499.6  0.0070802902793942
       448               3499.7  0.001724592587529
       449               3499.8  -0.0062350922460273
       450               3499.9  0.0027470702972253
       451                 3500  -0.00077801574441881
       452               3500.1  -0.0012443582692378
       453               3500.2  0.0040563052116239
       454               3500.3  -0.00090546339095319
       455               3500.4  0.0018404540843785
       456               3500.5  0.00035742692470567
       457               3500.6  0.0030714824884037
       458               3500.7  -0.0003580178183396
       459               3500.8  0.0021880385749268
       460               3500.9  -0.00090546339095319
       461                 3501  0.0018404540843785
       462               3501.1  0.00035742692470567
       463               3501.2  0.0030714824884037
       464               3501.3  -0.0003580178183396
       465               3501.4  0.0021880385749268
       466               3501.5  -0.0030112460961917
       467               3501.6  -0.0034486232467983
       468               3501.7  -0.002634696231431
       469               3501.8  -0.00065925771014814
       470               3501.9  0.0025298299906326
       471                 3502  -0.00086491186705589
       472               3502.1  -0.0023711113260986
       473               3502.2  0.00075135601399375
       474               3502.3  -0.0050359257536356
       475               3502.4  0.00034584077502073
       476               3502.5  -0.00086491186705589
       477               3502.6  0.003468308115113
       478               3502.7  -0.0038570350231926
       479               3502.8  0.0027934148959651
       480               3502.9  -0.0011111175478609
       481                 3503  0.0022575554730364
       482               3503.1  0.0031409993865134
       483               3503.2  0.0017216960501078
       484               3503.3  -0.0027534542657017
       485               3503.4  -0.0022233879176155
       486               3503.5  -0.0015108397119915
       487               3503.6  0.0028310698824411
       488               3503.7  -0.0024985589726329
       489               3503.8  -0.0018700103522247
       490               3503.9  -0.0011719448337069
       491                 3504  -0.001099531398176
       492               3504.1  -0.0020785610465537
       493               3504.2  -0.0042538606499019
       494               3504.3  -0.0042046195137409
       495               3504.4  0.0065386377816231
       496               3504.5  -0.0065826767365755
       497               3504.6  -0.0036397947165999
       498               3504.7  0.0030772755632462
       499               3504.8  0.0012466639130251
       500               3504.9  -0.0040047584316756
       501                 3505  0.00038059922407556
       502               3505.1  0.0026891395488006
       503               3505.2  0.0034509288905856
       504               3505.3  0.0012872154369224
       505               3505.4  0.0010207339941687
       506               3505.5  -0.0029880737968218
       507               3505.6  0.0018085921727449
       508               3505.7  0.0021735558878206
       509               3505.8  -0.0055515094146156
       510               3505.9  -0.0003580178183396
       511                 3506  -0.0028490400006025
       512               3506.1  0.0023328654459886
       513               3506.2  -0.0020901471962387
       514               3506.3  -0.0020524922097626
       515               3506.4  0.0026775533991156
       516               3506.5  0.0017419718120564
       517               3506.6  -0.0003580178183396
       518               3506.7  -0.00023636324664769
       519               3506.8  4.1704345790955E-5
       520               3506.9  0.0002068069788014
       521                 3507  0.0022720381601426
       522               3507.1  -0.0025709724081638
       523               3507.2  -0.00096049760195667
       524               3507.3  -0.0012009102079192
       525               3507.4  0.0017130064378441
       526               3507.5  0.0017130064378441
       527               3507.6  -0.0017889073044301
       528               3507.7  -0.00086491186705588
       529               3507.8  0.0023183827588824
       530               3507.9  -0.0011690482962857
       531                 3508  -0.0064523325526199
       532               3508.1  -0.0014500124261455
       533               3508.2  0.0020345220916013
       534               3508.3  -0.004071378792364
       535               3508.4  -0.004537721317183
       536               3508.5  -0.005261855672492
       537               3508.6  0.00046170227187016
       538               3508.7  -0.0015803566101012
       539               3508.8  -0.0028316607760751
       540               3508.9  0.0013248704233985
       541                 3509  -0.0020727679717113
       542               3509.1  0.0035754799996988
       543               3509.2  -0.0029851772594006
       544               3509.3  0.00019522082911646
       545               3509.4  0.0018288679346935
       546               3509.5  0.0072830478988807
       547               3509.6  -0.00047967239003151
       548               3509.7  -0.0014123574396695
       549               3509.8  0.0017332821997927
       550               3509.9  -0.00060712003656589
       551                 3510  0.00033135808791454
       552               3510.1  0.0044907858248093
       553               3510.2  -0.0018758034270672
       554               3510.3  0.0010149409193262
       555               3510.4  -0.0023421459518862
       556               3510.5  -0.0015890462223649
       557               3510.6  -0.0024840762855268
       558               3510.7  0.0010410097561173
       559               3510.8  0.0034654115776918
       560               3510.9  0.0018983848328032
       561                 3511  -0.0050475119033205
       562               3511.1  -0.0018700103522247
       563               3511.2  -0.0011719448337069
       564               3511.3  -0.001099531398176
       565               3511.4  -0.0020785610465537
       566               3511.5  -0.0042538606499019
       567               3511.6  -0.0042046195137409
       568               3511.7  0.0065386377816231
       569               3511.8  -0.0065826767365755
       570               3511.9  -0.0036397947165999
       571                 3512  0.0030772755632462
       572               3512.1  0.0012466639130251
       573               3512.2  -0.0040047584316756
       574               3512.3  0.00038059922407556
       575               3512.4  0.0026891395488006
       576               3512.5  0.0034509288905856
       577               3512.6  0.0012872154369224
       578               3512.7  0.0010207339941687
       579               3512.8  -0.0029880737968218
       580               3512.9  0.0018085921727449
       581                 3513  0.0021735558878206
       582               3513.1  -0.0055515094146156
       583               3513.2  -0.0003580178183396
       584               3513.3  0.003726099945603
       585               3513.4  0.0014088700086143
       586               3513.5  -0.002229180992458
       587               3513.6  -0.00019001864790792
       588               3513.7  0.0032742401078902
       589               3513.8  0.001012044381905
       590               3513.9  0.0006181152926169
       591                 3514  -0.0022118017679306
       592               3514.1  0.0037521687823942
       593               3514.2  -0.0011169106227034
       594               3514.3  0.0052786440033855
       595               3514.4  -0.00010312252527084
       596               3514.5  -0.00080408458120993
       597               3514.6  0.0019157640573306
       598               3514.7  0.00047908149639758
       599               3514.8  -0.0012559444189227
       600               3514.9  -0.0052531660602283
       601                 3515  -0.0016209081339985
       602               3515.1  -0.00028270784538747
       603               3515.2  0.0055248496841905
       604               3515.3  -0.0024985589726329
       605               3515.4  -0.0023740078635198
       606               3515.5  0.0065357412442018
       607               3515.6  -0.003419657872586
       608               3515.7  -0.0013428405415598
       609               3515.8  -0.0018555276651186
       610               3515.9  0.00017204852974657
       611                 3516  -0.0038309661864015
       612               3516.1  -0.001308082092505
       613               3516.2  0.0039665125515656
       614               3516.3  0.0073438751847267
       615               3516.4  -0.0033153825254215
       616               3516.5  0.00055728800677095
       617               3516.6  0.0046761642197684
       618               3516.7  0.00034294423759949
       619               3516.8  0.0071613933271888
       620               3516.9  -0.007263363030566
       621                 3517  0.002092452840026
       622               3517.1  0.0055103669970843
       623               3517.2  0.002130107826502
       624               3517.3  0.0039172714154046
       625               3517.4  -0.0033327617499489
       626               3517.5  0.0010931474296996
       627               3517.6  0.0018491436966422
       628               3517.7  0.00025315157754117
       629               3517.8  -0.003972896520042
       630               3517.9  -0.0023421459518862
       631                 3518  0.0010323201438536
       632               3518.1  0.00016046238006163
       633               3518.2  0.0016782479887892
       634               3518.3  -0.0017860107670089
       635               3518.4  -0.0038888969348262
       636               3518.5  -0.0021654571691908
       637               3518.6  -0.0013660128409297
       638               3518.7  -0.0027679369528079
       639               3518.8  -0.00023057017180522
       640               3518.9  -0.0032429690898906
       641                 3519  0.00039508191118173
       642               3519.1  0.0024603130925229
       643               3519.2  0.0011510781781243
       644               3519.3  0.00078321792562735
       645               3519.4  0.0029179660050782
       646               3519.5  0.0065183620196744
       647               3519.6  -0.0018526311276973
       648               3519.7  0.0006499772042505
       649               3519.8  0.0026138295758484
       650               3519.9  0.00075425255141499
       651                 3520  -0.0018844930393309
       652               3520.1  0.0015942484035734
       653               3520.2  -0.0013718059157722
       654               3520.3  0.00050225379576746
       655               3520.4  0.005985399134167
       656               3520.5  0.0017941094856387
       657               3520.6  0.0015247315054637
       658               3520.7  0.00074556293915128
       659               3520.8  0.0019997636425464
       660               3520.9  -0.0034167613351647
       661                 3521  3.8807808369718E-5
       662               3521.1  0.0019128675199093
       663               3521.2  0.0055422289087179
       664               3521.3  -0.0011111175478609
       665               3521.4  0.0022575554730364
       666               3521.5  0.0031409993865134
       667               3521.6  0.0017216960501078
       668               3521.7  -0.0027534542657017
       669               3521.8  -0.0022233879176155
       670               3521.9  -0.0015108397119915
       671                 3522  0.0028310698824411
       672               3522.1  -0.0024985589726329
       673               3522.2  -0.0018700103522247
       674               3522.3  -0.0011719448337069
       675               3522.4  -0.001099531398176
       676               3522.5  -0.0020785610465537
       677               3522.6  -0.0042538606499019
       678               3522.7  -0.0042046195137409
       679               3522.8  0.0065386377816231
       680               3522.9  -0.0065826767365755
       681                 3523  -0.0036397947165999
       682               3523.1  0.0030772755632462
       683               3523.2  0.0012466639130251
       684               3523.3  -0.0040047584316756
       685               3523.4  0.00038059922407556
       686               3523.5  0.0026891395488006
       687               3523.6  0.0034509288905856
       688               3523.7  0.0012872154369224
       689               3523.8  0.0010207339941687
       690               3523.9  -0.0029880737968218
       691                 3524  0.0018085921727449
       692               3524.1  0.0021735558878206
       693               3524.2  -0.0055515094146156
       694               3524.3  -0.0003580178183396
       695               3524.4  0.003726099945603
       696               3524.5  0.0014088700086143
       697               3524.6  -0.002229180992458
       698               3524.7  -0.00019001864790792
       699               3524.8  0.0032742401078902
       700               3524.9  0.001012044381905
       701                 3525  0.0006181152926169
       702               3525.1  -0.0022118017679306
       703               3525.2  0.0037521687823942
       704               3525.3  -0.0011169106227034
       705               3525.4  0.0052786440033855
       706               3525.5  -0.00010312252527084
       707               3525.6  -0.00080408458120993
       708               3525.7  0.0019157640573306
       709               3525.8  0.00047908149639758
       710               3525.9  -0.0012559444189227
       711                 3526  -0.0052531660602283
       712               3526.1  -0.0016209081339985
       713               3526.2  -0.00028270784538747
       714               3526.3  0.0055248496841905
       715               3526.4  -0.0022233879176155
       716               3526.5  -0.0015108397119915
       717               3526.6  0.0028310698824411
       718               3526.7  -0.0024985589726329
       719               3526.8  -0.0018700103522247
       720               3526.9  -0.0011719448337069
       721                 3527  -0.001099531398176
       722               3527.1  -0.0020785610465537
       723               3527.2  -0.0042538606499019
       724               3527.3  -0.0042046195137409
       725               3527.4  0.0065386377816231
       726               3527.5  -0.0065826767365755
       727               3527.6  -0.0036397947165999
       728               3527.7  0.0030772755632462
       729               3527.8  0.0012466639130251
       730               3527.9  -0.0040047584316756
       731                 3528  0.00038059922407556
       732               3528.1  0.0026891395488006
       733               3528.2  0.0034509288905856
       734               3528.3  0.0012872154369224
       735               3528.4  0.0010207339941687
       736               3528.5  -0.0029880737968218
       737               3528.6  0.0018085921727449
       738               3528.7  0.0021735558878206
       739               3528.8  -0.0055515094146156
       740               3528.9  -0.0003580178183396
       741                 3529  0.003726099945603
       742               3529.1  0.0014088700086143
       743               3529.2  -0.002229180992458
       744               3529.3  -0.00019001864790792
       745               3529.4  0.0032742401078902
       746               3529.5  0.001012044381905
       747               3529.6  0.0006181152926169
       748               3529.7  -0.0022118017679306
       749               3529.8  0.0037521687823942
       750               3529.9  -0.0011169106227034
       751                 3530  0.0052786440033855
       752               3530.1  -0.00010312252527084
       753               3530.2  -0.00080408458120993
       754               3530.3  0.0019157640573306
       755               3530.4  0.00047908149639758
       756               3530.5  -0.0012559444189227
       757               3530.6  -0.0052531660602283
       758               3530.7  -0.0016209081339985
       759               3530.8  -0.00028270784538747
       760               3530.9  0.0055248496841905
       761                 3531  -0.0024985589726329
       762               3531.1  -0.0023740078635198
       763               3531.2  0.0065357412442018
       764               3531.3  -0.003419657872586
       765               3531.4  -0.0013428405415598
       766               3531.5  -0.0020901471962387
       767               3531.6  -0.0020524922097626
       768               3531.7  0.0026775533991156
       769               3531.8  0.0017419718120564
       770               3531.9  -0.0003580178183396
       771                 3532  -0.00023636324664769
       772               3532.1  4.1704345790955E-5
       773               3532.2  0.0002068069788014
       774               3532.3  0.0022720381601426
       775               3532.4  -0.0025709724081638
       776               3532.5  -0.00096049760195667
       777               3532.6  -0.0012009102079192
       778               3532.7  0.0017130064378441
       779               3532.8  0.0017130064378441
       780               3532.9  -0.0017889073044301
       781                 3533  -0.00086491186705588
       782               3533.1  0.0023183827588824
       783               3533.2  -0.0011690482962857
       784               3533.3  -0.0064523325526199
       785               3533.4  -0.0014500124261455
       786               3533.5  0.0020345220916013
       787               3533.6  -0.004071378792364
       788               3533.7  -0.004537721317183
       789               3533.8  -0.005261855672492
       790               3533.9  0.00046170227187016
       791                 3534  -0.0015803566101012
       792               3534.1  -0.0028316607760751
       793               3534.2  0.0013248704233985
       794               3534.3  -0.0020727679717113
       795               3534.4  0.0035754799996988
       796               3534.5  -0.0029851772594006
       797               3534.6  0.00019522082911646
       798               3534.7  0.0018288679346935
       799               3534.8  0.0072830478988807
       800               3534.9  -0.00047967239003151
       801                 3535  -0.0014123574396695
       802               3535.1  0.0017332821997927
       803               3535.2  -0.00060712003656589
       804               3535.3  0.00033135808791454
       805               3535.4  0.0044907858248093
       806               3535.5  -0.0018758034270672
       807               3535.6  0.0010149409193262
       808               3535.7  -0.0023421459518862
       809               3535.8  -0.0015890462223649
       810               3535.9  -0.0024840762855268
       811                 3536  0.0010410097561173
       812               3536.1  0.0034654115776918
       813               3536.2  0.0018983848328032
       814               3536.3  -0.0050475119033205
       815               3536.4  0.0011800435523367
       816               3536.5  -0.0027997988644415
       817               3536.6  -0.001308082092505
       818               3536.7  0.010006133789
       819               3536.8  0.005996985283852
       820               3536.9  0.0022025212620329
       821                 3537  0.0023444515956735
       822               3537.1  -0.0021422848698209
       823               3537.2  0.0041692701710521
       824               3537.3  0.0017130064378441
       825               3537.4  0.0039665125515656
       826               3537.5  0.0073438751847267
       827               3537.6  -0.0033153825254215
       828               3537.7  0.00055728800677095
       829               3537.8  0.0046761642197684
       830               3537.9  0.00034294423759949
       831                 3538  0.0071613933271888
       832               3538.1  -0.007263363030566
       833               3538.2  0.002092452840026
       834               3538.3  0.0055103669970843
       835               3538.4  0.002130107826502
       836               3538.5  0.0039172714154046
       837               3538.6  -0.0033327617499489
       838               3538.7  0.0010931474296996
       839               3538.8  0.0018491436966422
       840               3538.9  0.00025315157754117
       841                 3539  -0.003972896520042
       842               3539.1  -0.0023421459518862
       843               3539.2  0.0010323201438536
       844               3539.3  0.00016046238006163
       845               3539.4  0.0016782479887892
       846               3539.5  -0.0017860107670089
       847               3539.6  -0.0038888969348262
       848               3539.7  -0.0021654571691908
       849               3539.8  -0.0013660128409297
       850               3539.9  -0.0027679369528079
       851                 3540  -0.00023057017180522
       852               3540.1  -0.0032429690898906
       853               3540.2  0.00039508191118173
       854               3540.3  0.0024603130925229
       855               3540.4  0.0011510781781243
       856               3540.5  0.00078321792562735
       857               3540.6  0.0029179660050782
       858               3540.7  0.0065183620196744
       859               3540.8  -0.0018526311276973
       860               3540.9  0.0006499772042505
       861                 3541  0.0026138295758484
       862               3541.1  0.00075425255141499
       863               3541.2  -0.0018844930393309
       864               3541.3  0.0015942484035734
       865               3541.4  -0.0013718059157722
       866               3541.5  0.00050225379576746
       867               3541.6  0.005985399134167
       868               3541.7  -0.0015890462223649
       869               3541.8  -0.0024840762855268
       870               3541.9  0.0010410097561173
       871                 3542  0.0034654115776918
       872               3542.1  0.0018983848328032
       873               3542.2  -0.0050475119033205
       874               3542.3  0.0011800435523367
       875               3542.4  -0.0027997988644415
       876               3542.5  0.0027586564469102
       877               3542.6  -0.0049345469438923
       878               3542.7  0.0034885838770617
       879               3542.8  0.0041576840213672
       880               3542.9  0.0065357412442018
       881                 3543  0.00020970351622264
       882               3543.1  -0.00027981130796623
       883               3543.2  0.0019215571321731
       884               3543.3  -0.0028895915244998
       885               3543.4  0.0024718992422079
       886               3543.5  -0.0021944225434032
       887               3543.6  0.003566790387435
       888               3543.7  -0.0030546941575102
       889               3543.8  0.001209008926549
       890               3543.9  0.0046124403965012
       891                 3544  -0.0062206095589211
       892               3544.1  -0.0061887476472875
       893               3544.2  0.0026804499365369
       894               3544.3  0.0070802902793942
       895               3544.4  0.001724592587529
       896               3544.5  -0.0062350922460273
       897               3544.6  0.0027470702972253
       898               3544.7  -0.00077801574441881
       899               3544.8  -0.0012443582692378
       900               3544.9  0.0040563052116239
       901                 3545  -0.00090546339095319
       902               3545.1  0.0018404540843785
       903               3545.2  0.00035742692470567
       904               3545.3  0.0030714824884037
       905               3545.4  -0.0003580178183396
       906               3545.5  0.0021880385749268
       907               3545.6  -0.0030112460961917
       908               3545.7  -0.0034486232467983
       909               3545.8  -0.002634696231431
       910               3545.9  -0.00065925771014814
       911                 3546  0.0025298299906326
       912               3546.1  -0.00086491186705589
       913               3546.2  -0.0023711113260986
       914               3546.3  0.00075135601399375
       915               3546.4  -0.0050359257536356
       916               3546.5  0.00034584077502073
       917               3546.6  -0.00086491186705589
       918               3546.7  0.003468308115113
       919               3546.8  0.0052786440033855
       920               3546.9  -0.00010312252527084
       921                 3547  -0.00080408458120993
       922               3547.1  0.0019157640573306
       923               3547.2  0.00047908149639758
       924               3547.3  -0.0012559444189227
       925               3547.4  -0.0052531660602283
       926               3547.5  -0.0016209081339985
       927               3547.6  -0.00028270784538747
       928               3547.7  0.0055248496841905
       929               3547.8  -0.0024985589726329
       930               3547.9  -0.0023740078635198
       931                 3548  0.0065357412442018
       932               3548.1  -0.003419657872586
       933               3548.2  -0.0013428405415598
       934               3548.3  -0.0018555276651186
       935               3548.4  0.00017204852974657
       936               3548.5  -0.0038309661864015
       937               3548.6  -0.001308082092505
       938               3548.7  0.010008122913
       939               3548.8  0.005996985283852
       940               3548.9  0.0022025212620329
       941                 3549  0.0023444515956735
       942               3549.1  -0.0021422848698209
       943               3549.2  0.0041692701710521
       944               3549.3  0.0017130064378441
       945               3549.4  0.0039665125515656
       946               3549.5  0.0073438751847267
       947               3549.6  -0.0033153825254215
       948               3549.7  0.00055728800677095
       949               3549.8  0.0046761642197684
       950               3549.9  0.00034294423759949
       951                 3550  0.0071613933271888
       952               3550.1  -0.007263363030566
       953               3550.2  0.002092452840026
       954               3550.3  0.0055103669970843
       955               3550.4  0.002130107826502
       956               3550.5  0.0039172714154046
       957               3550.6  -0.0033327617499489
       958               3550.7  0.0010931474296996
       959               3550.8  0.0018491436966422
       960               3550.9  0.00025315157754117
       961                 3551  -0.003972896520042
       962               3551.1  -0.0023421459518862
       963               3551.2  0.0010323201438536
       964               3551.3  0.00016046238006163
       965               3551.4  0.0016782479887892
       966               3551.5  -0.0017860107670089
       967               3551.6  -0.0038888969348262
       968               3551.7  -0.0021654571691908
       969               3551.8  -0.0013660128409297
       970               3551.9  0.0026138295758484
       971                 3552  0.00075425255141499
       972               3552.1  -0.0018844930393309
       973               3552.2  0.0015942484035734
       974               3552.3  -0.0013718059157722
       975               3552.4  0.00050225379576746
       976               3552.5  0.005985399134167
       977               3552.6  0.0017941094856387
       978               3552.7  0.0015247315054637
       979               3552.8  0.00074556293915128
       980               3552.9  0.0019997636425464
       981                 3553  -0.0034167613351647
       982               3553.1  3.8807808369718E-5
       983               3553.2  0.0019128675199093
       984               3553.3  0.0055422289087179
       985               3553.4  0.0069267737960687
       986               3553.5  -0.0001639498111168
       987               3553.6  -0.00050574122682263
       988               3553.7  0.0025269334532114
       989               3553.8  0.00087880366052813
       990               3553.9  0.0019650051934916
       991                 3554  0.00049935725834623
       992               3554.1  -0.0024724901358418
       993               3554.2  0.0040418225245177
       994               3554.3  -0.0010068422006964
       995               3554.4  0.0022343831736665
       996               3554.5  -0.0009141530032169
       997               3554.6  0.0020953493774472
       998               3554.7  0.0036247211358598
       999               3554.8  -0.0011864275208131
      1000               3554.9  -0.0009633941393779
      1001                 3555  -0.0046043416778714
