# Supplementary material for: Controllable surface carrier type of metal oxide nanocrystals for multifunctional photocatalysis
Source: iScience. 2025 Jan 4;28(2):111750. doi: 10.1016/j.isci.2025.111750 (PMC11787535; doi:10.1016/j.isci.2025.111750)
Supplement: Data S1. Raw data of relevant figures, related to the main manuscript and supplemental information [file mmc2.zip › Data/ESR/Free radical/B1 OO 15MIN]

     index            Field [G]         Intensity []

         1                 3455  0.0016540971873873
         2               3455.1  -0.0012879420363309
         3               3455.2  -0.0034199802938337
         4               3455.3  -0.0044556243863519
         5               3455.4  0.0027562770735591
         6               3455.5  -0.0028385153145147
         7               3455.6  -0.00086269152906776
         8               3455.7  0.0016974900962917
         9               3455.8  0.0048391367009702
        10               3455.9  0.0027302413282164
        11                 3456  0.0028285985883997
        12               3456.1  -0.0025868364428692
        13               3456.2  0.0051804942510181
        14               3456.3  0.0026926341404993
        15               3456.4  3.4095254956478E-5
        16               3456.5  0.003051348854109
        17               3456.6  0.0028025628430571
        18               3456.7  0.00011220249098439
        19               3456.8  0.0030368845511408
        20               3456.9  0.00094823920254247
        21                 3457  -7.2940587007713E-5
        22               3457.1  -0.0037700164256625
        23               3457.2  0.0058458521875522
        24               3457.3  0.0010870965110365
        25               3457.4  0.0050242797789623
        26               3457.5  -0.00059365549386049
        27               3457.6  0.00381795691142
        28               3457.7  0.0044052076119262
        29               3457.8  0.0043039574911493
        30               3457.9  0.0060454595685125
        31                 3458  0.010009263111
        32               3458.1  -0.006422769590018
        33               3458.2  -0.0010304774434981
        34               3458.3  0.0017611330293515
        35               3458.4  0.0070058892855965
        36               3458.5  -0.00046058390655367
        37               3458.6  -0.00095526306806381
        38               3458.7  0.0034505636160294
        39               3458.8  -0.0025318720915903
        40               3458.9  0.0052962086747632
        41                 3459  -0.000388262391713
        42               3459.1  0.00381795691142
        43               3459.2  0.0033290634710971
        44               3459.3  0.0044023147513326
        45               3459.4  -0.0042502312842045
        46               3459.5  0.0077898545064693
        47               3459.6  -0.0062318407908387
        48               3459.7  -0.005222232443663
        49               3459.8  0.00065606028258619
        50               3459.9  0.0053077801171377
        51                 3460  0.0052991015353568
        52               3460.1  -0.0089974155183456
        53               3460.2  -0.0027922295450167
        54               3460.3  0.0020967048582122
        55               3460.4  0.00037255994441079
        56               3460.5  -0.0003448694828086
        57               3460.6  0.00082384619701653
        58               3460.7  0.003167063277854
        59               3460.8  0.0038092783296391
        60               3460.9  -0.0037844807286306
        61                 3461  0.0035286708520574
        62               3461.1  -0.0039030880129693
        63               3461.2  -0.0033129444518695
        64               3461.3  -0.0035530518811405
        65               3461.4  -0.0029947297865705
        66               3461.5  0.001269346728435
        67               3461.6  -0.00014526210184837
        68               3461.7  0.0011218108381601
        69               3461.8  0.0075005684471067
        70               3461.9  -0.0014817636961038
        71                 3462  0.0029356344303639
        72               3462.1  0.0030079559452046
        73               3462.2  0.0045729935263565
        74               3462.3  0.0025884911591287
        75               3462.4  0.00027998840541473
        76               3462.5  -0.0018607284338689
        77               3462.6  -0.0059975190827549
        78               3462.7  -0.002309121825881
        79               3462.8  -0.00088583441381677
        80               3462.9  -0.003703480632009
        81                 3463  0.00080938189404839
        82               3463.1  0.003167063277854
        83               3463.2  0.0030137416663918
        84               3463.3  0.0033493134952525
        85               3463.4  -0.0029658011806343
        86               3463.5  -0.006353340935771
        87               3463.6  -0.0058673403560417
        88               3463.7  0.00063291739783718
        89               3463.8  0.0036906710453005
        90               3463.9  -0.0046263031613759
        91                 3464  0.0011131322563792
        92               3464.1  -0.0018896570398052
        93               3464.2  0.0023599551722322
        94               3464.3  -0.001473085114323
        95               3464.4  0.003245170513882
        96               3464.5  -0.0098132022057483
        97               3464.6  0.0020157047615907
        98               3464.7  0.0045469577810139
        99               3464.8  0.0046424221806036
       100               3464.9  0.0018999903378456
       101                 3465  -0.00063704840276488
       102               3465.1  0.00083541763939104
       103               3465.2  -0.0018607284338689
       104               3465.3  -0.0059975190827549
       105               3465.4  -0.002309121825881
       106               3465.5  -0.00088583441381677
       107               3465.6  -0.003703480632009
       108               3465.7  0.0008093818940484
       109               3465.8  0.003167063277854
       110               3465.9  0.0030137416663918
       111                 3466  0.0033493134952525
       112               3466.1  -0.0029658011806343
       113               3466.2  -0.006353340935771
       114               3466.3  -0.0058673403560417
       115               3466.4  0.00063291739783718
       116               3466.5  0.0036906710453005
       117               3466.6  -0.0046263031613759
       118               3466.7  0.0011131322563792
       119               3466.8  -0.0018896570398052
       120               3466.9  0.0023599551722322
       121                 3467  -0.001473085114323
       122               3467.1  0.003245170513882
       123               3467.2  -0.0098132022057483
       124               3467.3  0.0020157047615907
       125               3467.4  0.0045469577810139
       126               3467.5  0.0046424221806036
       127               3467.6  0.0018999903378456
       128               3467.7  -0.00063704840276487
       129               3467.8  0.00083541763939105
       130               3467.9  -0.0060582691552211
       131                 3468  0.0072459967148675
       132               3468.1  0.001199918074188
       133               3468.2  0.0018160973806304
       134               3468.3  -0.0031914443069371
       135               3468.4  0.0029848130604556
       136               3468.5  -0.0018694070156498
       137               3468.6  0.0031612775566668
       138               3468.7  0.0036877781847068
       139               3468.8  0.0021950621183955
       140               3468.9  0.0075005684471066
       141                 3469  0.0036559567181769
       142               3469.1  -0.001611942422817
       143               3469.2  0.0016193828602638
       144               3469.3  0.00016138112107606
       145               3469.4  -0.0048288034029298
       146               3469.5  0.0021690263730529
       147               3469.6  0.0054177088196955
       148               3469.7  0.0044109933331135
       149               3469.8  0.0018450259865667
       150               3469.9  0.0028546343337424
       151                 3470  -0.00042008385824288
       152               3470.1  0.0035170994096829
       153               3470.2  0.0018074187988496
       154               3470.3  0.0046424221806036
       155               3470.4  0.0018999903378456
       156               3470.5  -0.00063704840276486
       157               3470.6  0.00083541763939105
       158               3470.7  -0.0060582691552211
       159               3470.8  0.0072459967148675
       160               3470.9  0.001199918074188
       161                 3471  0.0018160973806305
       162               3471.1  -0.0031914443069371
       163               3471.2  0.0029848130604556
       164               3471.3  -0.0018694070156498
       165               3471.4  0.0031612775566668
       166               3471.5  0.0036877781847069
       167               3471.6  0.0021950621183955
       168               3471.7  0.0075005684471066
       169               3471.8  0.003655956718177
       170               3471.9  -0.001611942422817
       171                 3472  0.0016193828602639
       172               3472.1  0.00016138112107607
       173               3472.2  -0.0048288034029298
       174               3472.3  0.0021690263730529
       175               3472.4  0.0054177088196955
       176               3472.5  0.0044109933331135
       177               3472.6  0.0018450259865667
       178               3472.7  0.0028546343337424
       179               3472.8  -0.00042006659131058
       180               3472.9  0.003517228730732
       181                 3473  0.0018078268019699
       182               3473.1  -0.0034768703871987
       183               3473.2  -0.00012028136240608
       184               3473.3  -0.0030407905198729
       185               3473.4  -0.00090987691785571
       186               3473.5  0.005083572596767
       187               3473.6  0.0058705189200779
       188               3473.7  -0.00094154886776396
       189               3473.8  0.0012557088359799
       190               3473.9  -0.002641687796225
       191                 3474  0.002065148097581
       192               3474.1  0.00091487452958854
       193               3474.2  0.0028291416902714
       194               3474.3  -0.00010974174539679
       195               3474.4  -0.0034293451799397
       196               3474.5  0.00083155186003249
       197               3474.6  0.0011356302082495
       198               3474.7  -0.001864898620536
       199               3474.8  -0.0025728751867535
       200               3474.9  -0.0028231767336611
       201                 3475  -0.00037304994265078
       202               3475.1  0.0022357634379107
       203               3475.2  -6.9830534827718E-5
       204               3475.3  0.0056711884937359
       205               3475.4  -0.0043914757929719
       206               3475.5  0.0013731941287313
       207               3475.6  -0.0016026146867161
       208               3475.7  0.0026757823870003
       209               3475.8  -0.0011266102527809
       210               3475.9  0.0036242142114463
       211                 3476  -0.0093996100787603
       212               3476.1  0.002465883315557
       213               3476.2  0.0050358191636661
       214               3476.3  0.0051721211978026
       215               3476.4  0.0024750684482319
       216               3476.5  -1.652665716677E-5
       217               3476.6  0.0015037161124241
       218               3476.7  -0.0053398024583768
       219               3476.8  0.0080170815360523
       220               3476.9  0.0020261293243958
       221                 3477  0.002700001768697
       222               3477.1  -0.002247221668023
       223               3477.2  0.0039920374673593
       224               3477.3  -0.00079290166484452
       225               3477.4  0.0043064759255985
       226               3477.5  0.0049045313752691
       227               3477.6  0.0034902920757537
       228               3477.7  0.0088734104324495
       229               3477.8  0.0051094508213709
       230               3477.9  -7.0202843006915E-5
       231                 3478  0.0032528692707904
       232               3478.1  0.0018853321943198
       233               3478.2  -0.0030060819291017
       234               3478.3  0.0040942205547677
       235               3478.4  0.0074491461363293
       236               3478.5  0.006552512331428
       237               3478.6  0.0041005333330532
       238               3478.7  0.0052281048146217
       239               3478.8  0.0020753926629798
       240               3478.9  0.0061451079865518
       241                 3479  0.0045659343325649
       242               3479.1  -0.00057771366060554
       243               3479.2  0.0029243781614046
       244               3479.3  0.00015380657436506
       245               3479.4  0.0024390925200194
       246               3479.5  0.0085913491514891
       247               3479.6  0.00954958081622
       248               3479.7  0.0029056314154503
       249               3479.8  0.0052838466107177
       250               3479.9  0.0015726484586947
       251                 3480  0.0064765154739607
       252               3480.1  0.0055416788544348
       253               3480.2  0.0076808737882717
       254               3480.3  0.0049757169970384
       255               3480.4  0.0019251629567369
       256               3480.5  0.006465959096877
       257               3480.6  0.0070596045786276
       258               3480.7  0.0043907308709152
       259               3480.8  0.0040243465306777
       260               3480.9  0.0041659435923244
       261                 3481  0.0070185870036449
       262               3481.1  0.010060832699369
       263               3481.2  0.0082232886214664
       264               3481.3  0.014467762791982
       265               3481.4  0.0091824529487249
       266               3481.5  0.0079819202780951
       267               3481.6  0.013072317115033
       268               3481.7  0.010850336248438
       269               3481.8  0.010774058791179
       270               3481.9  0.015602121242878
       271                 3482  0.016132193252056
       272               3482.1  0.014861519144907
       273               3482.2  0.017852778597836
       274               3482.3  0.018224377976386
       275               3482.4  0.01797687259772
       276               3482.5  0.023952900000998
       277               3482.6  0.01597023075749
       278               3482.7  0.024086673400773
       279               3482.8  0.02299496757534
       280               3482.9  0.022858374653844
       281                 3483  0.024021298780574
       282               3483.1  0.033497217581839
       283               3483.2  0.030438656756416
       284               3483.3  0.034962980543631
       285               3483.4  0.040048106474824
       286               3483.5  0.045939996786436
       287               3483.6  0.046515810640389
       288               3483.7  0.049499015104178
       289               3483.8  0.046864271022419
       290               3483.9  0.057435946784464
       291                 3484  0.057760947310779
       292               3484.1  0.057908646080779
       293               3484.2  0.063710375804214
       294               3484.3  0.066352466014756
       295               3484.4  0.066354484848796
       296               3484.5  0.071903572148109
       297               3484.6  0.072356219541743
       298               3484.7  0.073778081447531
       299               3484.8  0.072410657707352
       300               3484.9  0.084339651640798
       301                 3485  0.081733950965856
       302               3485.1  0.087552189264218
       303               3485.2  0.083724386329263
       304               3485.3  0.089786985863367
       305               3485.4  0.091710441695169
       306               3485.5  0.092744598586348
       307               3485.6  0.092810467972489
       308               3485.7  0.08592204646374
       309               3485.8  0.086687055548131
       310               3485.9  0.086067598690507
       311                 3486  0.085639962504674
       312               3486.1  0.08825164413621
       313               3486.2  0.084701131108812
       314               3486.3  0.083318621685004
       315               3486.4  0.086725173073115
       316               3486.5  0.074181003796067
       317               3486.6  0.074814467174651
       318               3486.7  0.070748319120774
       319               3486.8  0.067847519731597
       320               3486.9  0.061341992611832
       321                 3487  0.054007426744178
       322               3487.1  0.046862539768932
       323               3487.2  0.037242763974084
       324               3487.3  0.035541984617578
       325               3487.4  0.031424080122011
       326               3487.5  0.022634978560265
       327               3487.6  0.021367592869184
       328               3487.7  0.017864114669557
       329               3487.8  0.011792014774422
       330               3487.9  0.0061744822854237
       331                 3488  -0.0061047700764529
       332               3488.1  -0.015444188219656
       333               3488.2  -0.020874514064015
       334               3488.3  -0.020231738104192
       335               3488.4  -0.022949328954697
       336               3488.5  -0.037231272283589
       337               3488.6  -0.03702560867209
       338               3488.7  -0.045408928550487
       339               3488.8  -0.046631875987285
       340               3488.9  -0.055457923996431
       341                 3489  -0.055752657161666
       342               3489.1  -0.073318375838256
       343               3489.2  -0.065939582697372
       344               3489.3  -0.067529717731831
       345               3489.4  -0.071199748194329
       346               3489.5  -0.077483193344091
       347               3489.6  -0.082971213759271
       348               3489.7  -0.084124582360605
       349               3489.8  -0.093128928028021
       350               3489.9  -0.081449003285129
       351                 3490  -0.088452728359456
       352               3490.1  -0.088183902619366
       353               3490.2  -0.093015739139392
       354               3490.3  -0.086379257132731
       355               3490.4  -0.090455311521537
       356               3490.5  -0.084409361658411
       357               3490.6  -0.082611325744313
       358               3490.7  -0.094594210970918
       359               3490.8  -0.081010359079391
       360               3490.9  -0.076596413736684
       361                 3491  -0.074420622626536
       362               3491.1  -0.074775185419858
       363               3491.2  -0.074852969830154
       364               3491.3  -0.07088472035787
       365               3491.4  -0.074991422538271
       366               3491.5  -0.05874447748942
       367               3491.6  -0.061858438682815
       368               3491.7  -0.058020101679756
       369               3491.8  -0.059845171564789
       370               3491.9  -0.050199173218107
       371                 3492  -0.051650867609849
       372               3492.1  -0.043121428315971
       373               3492.2  -0.039007135560272
       374               3492.3  -0.036830213723929
       375               3492.4  -0.027780415348669
       376               3492.5  -0.027813272518257
       377               3492.6  -0.029209146218218
       378               3492.7  -0.021844797751132
       379               3492.8  -0.019329591255499
       380               3492.9  -0.020308250063196
       381                 3493  -0.0092677687205194
       382               3493.1  -0.0019525004878989
       383               3493.2  0.0011241123996795
       384               3493.3  0.0026510243843743
       385               3493.4  0.007755871388771
       386               3493.5  0.0087865739304408
       387               3493.6  0.016801307561336
       388               3493.7  0.019149583239247
       389               3493.8  0.0181067861002
       390               3493.9  0.025457710140774
       391                 3494  0.026696379292522
       392               3494.1  0.03293155909345
       393               3494.2  0.042965895875034
       394               3494.3  0.047721883711708
       395               3494.4  0.044798738927999
       396               3494.5  0.050795986227373
       397               3494.6  0.05060161248596
       398               3494.7  0.059083121396529
       399               3494.8  0.061581388700195
       400               3494.9  0.067008286350248
       401                 3495  0.067436344784475
       402               3495.1  0.067477608906902
       403               3495.2  0.074776682264995
       404               3495.3  0.078076516350346
       405               3495.4  0.077802692720385
       406               3495.5  0.079278537297751
       407               3495.6  0.080928453338489
       408               3495.7  0.084915435907774
       409               3495.8  0.090383598924178
       410               3495.9  0.086139554430182
       411                 3496  0.090155972819068
       412               3496.1  0.089178549834004
       413               3496.2  0.084360385786258
       414               3496.3  0.09084202044359
       415               3496.4  0.09260204519977
       416               3496.5  0.089349760225004
       417               3496.6  0.083969055490865
       418               3496.7  0.081572979335832
       419               3496.8  0.074369166340122
       420               3496.9  0.073921381315905
       421                 3497  0.06743839573761
       422               3497.1  0.057320316242032
       423               3497.2  0.055611593839094
       424               3497.3  0.047451650822594
       425               3497.4  0.044226833652305
       426               3497.5  0.04452073937105
       427               3497.6  0.039894441648905
       428               3497.7  0.027729551121125
       429               3497.8  0.02469188483085
       430               3497.9  0.015735721993887
       431                 3498  0.015617591661584
       432               3498.1  0.0097049552911264
       433               3498.2  0.0072475718052933
       434               3498.3  0.00039521857242768
       435               3498.4  -0.0063122051166249
       436               3498.5  -0.0048460100951052
       437               3498.6  -0.0067628801316498
       438               3498.7  -0.011223645841976
       439               3498.8  -0.012417816293376
       440               3498.9  -0.012370255764286
       441                 3499  -0.0091012226176583
       442               3499.1  -0.0052223939178941
       443               3499.2  -0.0059618674487836
       444               3499.3  0.0016319926194908
       445               3499.4  -0.0022241069863077
       446               3499.5  -0.0018815055002342
       447               3499.6  0.0048126628560606
       448               3499.7  0.0042857938994103
       449               3499.8  0.0057708092640596
       450               3499.9  0.012015340452299
       451                 3500  0.013846704018431
       452               3500.1  0.013620265982358
       453               3500.2  0.017423062127368
       454               3500.3  0.018302063840886
       455               3500.4  0.018139793792987
       456               3500.5  0.02361010340278
       457               3500.6  0.014578584565844
       458               3500.7  0.020706884361456
       459               3500.8  0.016584241454601
       460               3500.9  0.012886150776649
       461                 3501  0.016667932957903
       462               3501.1  0.0090225880454375
       463               3501.2  0.010809088767562
       464               3501.3  0.0076827640819528
       465               3501.4  0.0021729987889116
       466               3501.5  0.0031416495281876
       467               3501.6  -0.0050787395940596
       468               3501.7  -0.014932872034245
       469               3501.8  -0.01671465954507
       470               3501.9  -0.023071571929319
       471                 3502  -0.033054871170539
       472               3502.1  -0.031106277686671
       473               3502.2  -0.032924870609789
       474               3502.3  -0.038978818046524
       475               3502.4  -0.046533891426364
       476               3502.5  -0.050417180698368
       477               3502.6  -0.058696516827749
       478               3502.7  -0.059335439657529
       479               3502.8  -0.065408766118234
       480               3502.9  -0.075015942610911
       481                 3503  -0.075660117270201
       482               3503.1  -0.082215354627061
       483               3503.2  -0.083308795046474
       484               3503.3  -0.080084986682045
       485               3503.4  -0.081668096570923
       486               3503.5  -0.090248415943
       487               3503.6  -0.089202335153038
       488               3503.7  -0.093475754489706
       489               3503.8  -0.088618334429175
       490               3503.9  -0.08936510581925
       491                 3504  -0.08676407797316
       492               3504.1  -0.088804592697865
       493               3504.2  -0.090996631369439
       494               3504.3  -0.085387150714253
       495               3504.4  -0.083520987859719
       496               3504.5  -0.084844671377021
       497               3504.6  -0.083599238651163
       498               3504.7  -0.081813553291191
       499               3504.8  -0.077163340140545
       500               3504.9  -0.072198428589242
       501                 3505  -0.071997008186129
       502               3505.1  -0.063606068399978
       503               3505.2  -0.06678982691421
       504               3505.3  -0.065661641016156
       505               3505.4  -0.058316756061925
       506               3505.5  -0.058099202682576
       507               3505.6  -0.055802997238794
       508               3505.7  -0.048599667311241
       509               3505.8  -0.045616408201954
       510               3505.9  -0.044272636091116
       511                 3506  -0.038713257361065
       512               3506.1  -0.037516676103188
       513               3506.2  -0.028211990427506
       514               3506.3  -0.03041880100914
       515               3506.4  -0.028530345074619
       516               3506.5  -0.020348268701933
       517               3506.6  -0.019521308300955
       518               3506.7  -0.016526386926612
       519               3506.8  -0.0086907215195386
       520               3506.9  -0.005141507381771
       521                 3507  -0.0034778903497442
       522               3507.1  0.0025504800063305
       523               3507.2  0.005744847467019
       524               3507.3  0.0081953212716286
       525               3507.4  0.01672593943138
       526               3507.5  0.011468317479813
       527               3507.6  0.021838440758158
       528               3507.7  0.022903406059726
       529               3507.8  0.02454325316532
       530               3507.9  0.027434699863314
       531                 3508  0.038522378442167
       532               3508.1  0.036745044573243
       533               3508.2  0.04247300334983
       534               3508.3  0.048712991510099
       535               3508.4  0.05563292677052
       536               3508.5  0.057033665440558
       537               3508.6  0.060716175179068
       538               3508.7  0.058773486476348
       539               3508.8  0.069894048268976
       540               3508.9  0.070631794947361
       541                 3509  0.07120674259381
       542               3509.1  0.077162975213374
       543               3509.2  0.079829589870083
       544               3509.3  0.079869367791721
       545               3509.4  0.085074279631637
       546               3509.5  0.084932427883091
       547               3509.6  0.085605810822321
       548               3509.7  0.083378472213075
       549               3509.8  0.094052834998326
       550               3509.9  0.090010515190179
       551                 3510  0.09421346896815
       552               3510.1  0.088172545307784
       553               3510.2  0.091359087571785
       554               3510.3  0.090089220841194
       555               3510.4  0.087517289686765
       556               3510.5  0.086387724280228
       557               3510.6  0.087016087314506
       558               3510.7  0.066861498882808
       559               3510.8  0.068165799212016
       560               3510.9  0.066788968739512
       561                 3511  0.067630896261492
       562               3511.1  0.056983775794715
       563               3511.2  0.052848893080508
       564               3511.3  0.042985372933444
       565               3511.4  0.044243148430964
       566               3511.5  0.03445035610308
       567               3511.6  0.03456479107018
       568               3511.7  0.030239777768037
       569               3511.8  0.024002696475045
       570               3511.9  0.024476514393053
       571                 3512  0.016240352740753
       572               3512.1  0.006817523729957
       573               3512.2  0.0059774909683723
       574               3512.3  0.00080677758359336
       575               3512.4  -0.0074880037180913
       576               3512.5  -0.0033371873830373
       577               3512.6  -0.0025312672029459
       578               3512.7  -0.0053644544041799
       579               3512.8  -0.0091204620325108
       580               3512.9  -0.0084967170176083
       581                 3513  -0.011607964277724
       582               3513.1  -0.0072009777299561
       583               3513.2  -0.0082048487176898
       584               3513.3  -0.012609197259014
       585               3513.4  -0.0081925669842018
       586               3513.5  -0.0098966663259382
       587               3513.6  -0.0064162795509322
       588               3513.7  0.00096106129217047
       589               3513.8  0.0032109078387048
       590               3513.9  -0.0020790493152483
       591                 3514  0.0016791888053315
       592               3514.1  -0.00063791665186999
       593               3514.2  0.0057314080515118
       594               3514.3  0.0061381138897227
       595               3514.4  0.0095674836214997
       596               3514.5  0.008081844109097
       597               3514.6  0.0061336441372714
       598               3514.7  0.011728371777237
       599               3514.8  0.013230953287283
       600               3514.9  0.011269055949625
       601                 3515  0.011417138661579
       602               3515.1  0.011845464844017
       603               3515.2  0.01473491034636
       604               3515.3  0.017473181657681
       605               3515.4  0.014597277761515
       606               3515.5  0.018730188566917
       607               3515.6  0.010488004500178
       608               3515.7  0.0056835491587143
       609               3515.8  0.0064979749544013
       610               3515.9  -0.00063948321572277
       611                 3516  -0.0061277770996711
       612               3516.1  -0.0072161523311647
       613               3516.2  -0.012441096336377
       614               3516.3  -0.019706419442981
       615               3516.4  -0.029520313804586
       616               3516.5  -0.033145389117571
       617               3516.6  -0.038836918205274
       618               3516.7  -0.043991861096006
       619               3516.8  -0.043313188946039
       620               3516.9  -0.055841061064196
       621                 3517  -0.0691872970777
       622               3517.1  -0.06316167159276
       623               3517.2  -0.072085182446776
       624               3517.3  -0.073720749742761
       625               3517.4  -0.075555452755279
       626               3517.5  -0.084671370275788
       627               3517.6  -0.083859230691063
       628               3517.7  -0.078758233567067
       629               3517.8  -0.095793646105955
       630               3517.9  -0.081446430296813
       631                 3518  -0.088105734021364
       632               3518.1  -0.090748527667532
       633               3518.2  -0.088625076991906
       634               3518.3  -0.094620024650386
       635               3518.4  -0.082628672435581
       636               3518.5  -0.086772605072338
       637               3518.6  -0.080541942103684
       638               3518.7  -0.081510096360308
       639               3518.8  -0.077324750228084
       640               3518.9  -0.072779375166519
       641                 3519  -0.069643695651439
       642               3519.1  -0.070548499316956
       643               3519.2  -0.061279446560497
       644               3519.3  -0.059842879071299
       645               3519.4  -0.056486753861002
       646               3519.5  -0.043168467338628
       647               3519.6  -0.047603293659756
       648               3519.7  -0.048681624883844
       649               3519.8  -0.044267143790407
       650               3519.9  -0.03553878219847
       651                 3520  -0.026328939451939
       652               3520.1  -0.029899838655872
       653               3520.2  -0.017078159742336
       654               3520.3  -0.012799377187833
       655               3520.4  -0.02371064369387
       656               3520.5  -0.0077693753106229
       657               3520.6  0.0048525329130321
       658               3520.7  -0.00092186749423816
       659               3520.8  0.010597285553786
       660               3520.9  0.0079797026500002
       661                 3521  0.013625444313504
       662               3521.1  0.022287502370107
       663               3521.2  0.018258284739066
       664               3521.3  0.032535578915295
       665               3521.4  0.036936322911206
       666               3521.5  0.038416328982635
       667               3521.6  0.040007955974354
       668               3521.7  0.045713065077001
       669               3521.8  0.042721319410985
       670               3521.9  0.059995332213882
       671                 3522  0.057578416662934
       672               3522.1  0.061852969474361
       673               3522.2  0.060325318135444
       674               3522.3  0.069790233898272
       675               3522.4  0.068020691467506
       676               3522.5  0.075919324138183
       677               3522.6  0.079209965520381
       678               3522.7  0.080101046054878
       679               3522.8  0.087634206235397
       680               3522.9  0.085720676283632
       681                 3523  0.082072528519168
       682               3523.1  0.086597516452157
       683               3523.2  0.086128949370105
       684               3523.3  0.081718673353826
       685               3523.4  0.088925783129809
       686               3523.5  0.09178417008599
       687               3523.6  0.089763620829413
       688               3523.7  0.085499650129659
       689               3523.8  0.084315919053228
       690               3523.9  0.078463223795255
       691                 3524  0.079211833910947
       692               3524.1  0.074036491720167
       693               3524.2  0.064693758512688
       694               3524.3  0.063816444972089
       695               3524.4  0.056566552890125
       696               3524.5  0.053844382831637
       697               3524.6  0.054709341227535
       698               3524.7  0.050394963238215
       699               3524.8  0.037999633703708
       700               3524.9  0.03471487417058
       701                 3525  0.025187581541294
       702               3525.1  0.024140926462963
       703               3525.2  0.017138044798946
       704               3525.3  0.013125064590885
       705               3525.4  0.0042087723649231
       706               3525.5  -0.0054295598994907
       707               3525.6  -0.0071722809956156
       708               3525.7  -0.012846597519718
       709               3525.8  -0.021777069867335
       710               3525.9  -0.028341466818901
       711                 3526  -0.034349316019876
       712               3526.1  -0.037534104539302
       713               3526.2  -0.04041411086808
       714               3526.3  -0.048309450031365
       715               3526.4  -0.05499646206602
       716               3526.5  -0.052848475791407
       717               3526.6  -0.062062195786233
       718               3526.7  -0.068582456549385
       719               3526.8  -0.067079018098063
       720               3526.9  -0.071484198555615
       721                 3527  -0.075207355371362
       722               3527.1  -0.087569561390999
       723               3527.2  -0.081156516741295
       724               3527.3  -0.08343393268875
       725               3527.4  -0.087622841681991
       726               3527.5  -0.087236375829558
       727               3527.6  -0.089462547001751
       728               3527.7  -0.093436435152183
       729               3527.8  -0.090606187295806
       730               3527.9  -0.089390116047154
       731                 3528  -0.086953205924712
       732               3528.1  -0.078798757701846
       733               3528.2  -0.083688441519343
       734               3528.3  -0.08932374939216
       735               3528.4  -0.075737181367388
       736               3528.5  -0.076838843368296
       737               3528.6  -0.071041848798612
       738               3528.7  -0.065796170976238
       739               3528.8  -0.068279835789108
       740               3528.9  -0.061379518720479
       741                 3529  -0.050568021912701
       742               3529.1  -0.062831938313378
       743               3529.2  -0.044736626264597
       744               3529.3  -0.048386236673313
       745               3529.4  -0.048419899470352
       746               3529.5  -0.044152845450173
       747               3529.6  -0.048227884573777
       748               3529.7  -0.034910973654622
       749               3529.8  -0.038024127871617
       750               3529.9  -0.031229616367147
       751                 3530  -0.031987788082805
       752               3530.1  -0.028087241834575
       753               3530.2  -0.024211881289053
       754               3530.3  -0.022195555279988
       755               3530.4  -0.024869600275796
       756               3530.5  -0.017714980204853
       757               3530.6  -0.018635551901704
       758               3530.7  -0.017725024057473
       759               3530.8  -0.0072491685272705
       760               3530.9  -0.014512852962688
       761                 3531  -0.018852000305327
       762               3531.1  -0.017641251354069
       763               3531.2  -0.012256500132624
       764               3531.3  -0.0065181078663187
       765               3531.4  -0.013947222208351
       766               3531.5  -0.012165160375856
       767               3531.6  -0.0054205488173223
       768               3531.7  -0.0088295024928847
       769               3531.8  -0.0022654406079683
       770               3531.9  -0.0084681906443563
       771                 3532  -0.0080980298889398
       772               3532.1  -0.0040099571447285
       773               3532.2  -0.0021076445076837
       774               3532.3  -0.006835430773293
       775               3532.4  0.0018985505258952
       776               3532.5  -0.0021690322949393
       777               3532.6  -0.0043270334724902
       778               3532.7  -5.0069393610252E-5
       779               3532.8  0.0021462991082253
       780               3532.9  -0.0049011742239953
       781                 3533  -0.0027073152535818
       782               3533.1  -0.0093948590901962
       783               3533.2  0.00023411765550299
       784               3533.3  0.0072614143200526
       785               3533.4  0.00036087976270884
       786               3533.5  -0.0086379482578837
       787               3533.6  -0.0008029078097565
       788               3533.7  0.001162076512808
       789               3533.8  0.0040770071458248
       790               3533.9  0.003569864224717
       791                 3534  0.00020519018276486
       792               3534.1  -0.0040504815352932
       793               3534.2  -0.0012727288178093
       794               3534.3  -0.0034238192519274
       795               3534.4  0.0038825035584248
       796               3534.5  -0.00045133203210426
       797               3534.6  -0.0026195442414195
       798               3534.7  0.0031386218337516
       799               3534.8  0.002806491641161
       800               3534.9  0.002562277447269
       801                 3535  -0.0066023362326619
       802               3535.1  0.0023956638827159
       803               3535.2  0.0023142619870368
       804               3535.3  -0.00017975845839958
       805               3535.4  0.0012170043332324
       806               3535.5  -0.00062885876731558
       807               3535.6  -0.0048383476166548
       808               3535.7  -0.0027380029933463
       809               3535.8  -0.0026435830240272
       810               3535.9  -0.0017113608154411
       811                 3536  0.0046852580382708
       812               3536.1  -0.0022532738036871
       813               3536.2  -0.010199511311225
       814               3536.3  0.00097511445583218
       815               3536.4  -0.0028679994381812
       816               3536.5  0.00015857518783489
       817               3536.6  -0.010799748755852
       818               3536.7  0.0010397961084418
       819               3536.8  0.0035809664241506
       820               3536.9  0.0036856724490782
       821                 3537  0.00095185149043211
       822               3537.1  -0.0015771621775711
       823               3537.2  -9.683217112361E-5
       824               3537.3  -0.0069835555851226
       825               3537.4  0.0063272250079612
       826               3537.5  0.00028725736238051
       827               3537.6  0.00090948252550774
       828               3537.7  -0.0040926361083911
       829               3537.8  0.0020890425995673
       830               3537.9  -0.0027602530620655
       831                 3538  0.0022754276002069
       832               3538.1  0.0028067835365951
       833               3538.2  0.00131883440084
       834               3538.3  0.0066290716861311
       835               3538.4  0.0027892073436209
       836               3538.5  -0.0024736320194178
       837               3538.6  0.0007626381586824
       838               3538.7  -0.00068998079932666
       839               3538.8  -0.0056745275499078
       840               3538.9  0.0013292556557128
       841                 3539  0.0045842678521736
       842               3539.1  0.0035846532576074
       843               3539.2  0.0010259755038304
       844               3539.3  0.0020438235229316
       845               3539.4  -0.0012219351178653
       846               3539.5  0.0027234264858586
       847               3539.6  0.0010219214457729
       848               3539.7  -0.0042551627680027
       849               3539.8  -0.00089127658350004
       850               3539.9  -0.0038052913887083
       851                 3540  -0.0016683766683511
       852               3540.1  0.0043305012560189
       853               3540.2  0.0051222238058103
       854               3540.3  -0.001685992693773
       855               3540.4  0.00051415191713636
       856               3540.5  -0.0033809680502768
       857               3540.6  0.0013268853790682
       858               3540.7  0.00017707436497578
       859               3540.8  0.0020904085886574
       860               3540.9  -0.00085048567320777
       861                 3541  -0.0041732463930832
       862               3541.1  8.3278332481343E-5
       863               3541.2  0.00038236000589312
       864               3541.3  -0.0026254908330395
       865               3541.4  -0.0033418234947035
       866               3541.5  -0.003601476714284
       867               3541.6  -0.0011621012674392
       868               3541.7  -0.0022491335309199
       869               3541.8  -0.0021674611405369
       870               3541.9  -0.0012468705832298
       871                 3542  0.0051383218509437
       872               3542.1  -0.0018100698147776
       873               3542.2  -0.0097648113016749
       874               3542.3  0.0014018668482149
       875               3542.4  -0.002448306086583
       876               3542.5  0.00057242730755762
       877               3542.6  0.0029042722424331
       878               3542.7  -0.0026064406035383
       879               3542.8  0.0011775946100904
       880               3542.9  0.0086384422942995
       881                 3543  -0.006849786770847
       882               3543.1  0.0080051849542428
       883               3543.2  0.0011228193106781
       884               3543.3  -0.0021112942350877
       885               3543.4  -0.00098877463199313
       886               3543.5  -0.0082877532484018
       887               3543.6  0.0020745333122223
       888               3543.7  -0.0040094723286137
       889               3543.8  -1.4402900048915E-5
       890               3543.9  -0.0033733634482269
       891                 3544  -0.0019587578216378
       892               3544.1  -0.00028706449682507
       893               3544.2  -0.00024117407963491
       894               3544.3  -0.0044391256678376
       895               3544.4  0.0013465255821611
       896               3544.5  -0.00087852797019327
       897               3544.6  -0.0011538097959699
       898               3544.7  0.008192692377133
       899               3544.8  -0.00014517157029106
       900               3544.9  -0.0054569741933807
       901                 3545  -0.0051711089234823
       902               3545.1  -0.0006642289513633
       903               3545.2  0.0042414979925356
       904               3545.3  -0.0039372016832017
       905               3545.4  0.0044457071243714
       906               3545.5  0.0042368012931337
       907               3545.6  -0.011200141639232
       908               3545.7  0.00018839251628474
       909               3545.8  0.0082414389499957
       910               3545.9  -0.0021070205702446
       911                 3546  0.0048438062809709
       912               3546.1  -0.0023257755845235
       913               3546.2  -0.0012041021932026
       914               3546.3  0.0029724112423115
       915               3546.4  -0.0054928971195372
       916               3546.5  0.0059128326724821
       917               3546.6  -0.0093594194542138
       918               3546.7  -0.0031493105974682
       919               3546.8  -0.005655412754687
       920               3546.9  0.0033173336176986
       921                 3547  0.0032122608808401
       922               3547.1  0.0006974124425084
       923               3547.2  0.002073438415084
       924               3547.3  0.00020975545174686
       925               3547.4  -0.0040177380853579
       926               3547.5  -0.0019330336936738
       927               3547.6  -0.0018531058404155
       928               3547.7  -0.00093427282258626
       929               3547.8  0.0054491491884845
       930               3547.9  -0.0015003397996295
       931                 3548  -0.0094568795575617
       932               3548.1  0.0017083637412749
       933               3548.2  -0.0021432580290453
       934               3548.3  0.00087593955276629
       935               3548.4  0.0032063068749511
       936               3548.5  -0.0023055996231423
       937               3548.6  0.0014769286081803
       938               3548.7  0.0089365496356347
       939               3548.8  -0.0065532156294334
       940               3548.9  0.0083004965120832
       941                 3549  0.0014172224302254
       942               3549.1  -0.0018184727220352
       943               3549.2  -0.00069726390418065
       944               3549.3  -0.0079972049260659
       945               3549.4  0.0023637350082493
       946               3549.5  -0.0037212708162893
       947               3549.6  0.00027241606708358
       948               3549.7  -0.0030875825950228
       949               3549.8  -0.0016741239056973
       950               3549.9  -3.5089468421127E-6
       951                 3550  4.1283473561367E-5
       952               3550.1  -0.0041575209007264
       953               3550.2  0.0016266339888489
       954               3550.3  -0.0005993176830248
       955               3550.4  -0.00087552216894704
       956               3550.5  0.0084700326846557
       957               3550.6  0.00013119663964876
       958               3550.7  -0.0051816029778347
       959               3550.8  -0.0048967597178694
       960               3550.9  -0.00039103029278854
       961                 3551  0.0045136229061063
       962               3551.1  -0.0036659358537602
       963               3551.2  0.0047160830313873
       964               3551.3  0.0045062562497558
       965               3551.4  -0.010931638850644
       966               3551.5  0.00045591172952696
       967               3551.6  0.0085081688787838
       968               3551.7  -0.0018413404750061
       969               3551.8  0.0051086244932349
       970               3551.9  0.0016991972304769
       971                 3552  -0.00052710902420103
       972               3552.1  -0.00080347630876151
       973               3552.2  0.0085418904294141
       974               3552.3  0.00020284071388569
       975               3552.4  -0.0051101983675194
       976               3552.5  -0.0048254238954981
       977               3552.6  -0.00032004194651678
       978               3552.7  0.004584477920327
       979               3552.8  -0.0035953027329417
       980               3552.9  0.0047864575688985
       981                 3553  0.0045763351422764
       982               3553.1  -0.010861719600546
       983               3553.2  0.00052562527124566
       984               3553.3  0.0085775690329963
       985               3553.4  -0.0017719207087453
       986               3553.5  0.0051777782123189
       987               3553.6  -0.0019925439377256
       988               3553.7  -0.00087205757821004
       989               3553.8  0.003303438232779
       990               3553.9  -0.0051628865705292
       991                 3554  0.0062416809844636
       992               3554.1  -0.0090316363816659
       993               3554.2  -0.0028225354070192
       994               3554.3  0.0020703062797962
       995               3554.4  0.00034991375865514
       996               3554.5  -0.0003636676817504
       997               3554.6  0.00080888439740297
       998               3554.7  0.0031558773080217
       999               3554.8  0.0038018734558278
      1000               3554.9  -0.0037881674767653
      1001                 3555  0.0035286708520574
