# Supplementary material for: Controllable surface carrier type of metal oxide nanocrystals for multifunctional photocatalysis
Source: iScience. 2025 Jan 4;28(2):111750. doi: 10.1016/j.isci.2025.111750 (PMC11787535; doi:10.1016/j.isci.2025.111750)
Supplement: Data S1. Raw data of relevant figures, related to the main manuscript and supplemental information [file mmc2.zip › Data/ESR/Free radical/B1 OO DARK]

     index            Field [G]         Intensity []

         1                 3455  0.0020677762522759
         2               3455.1  -0.00025808366499981
         3               3455.2  0.0054611017285999
         4               3455.3  -0.000388262391713
         5               3455.4  -0.002193407402136
         6               3455.5  0.0022500264696744
         7               3455.6  -0.00070069133582467
         8               3455.7  -0.0015164780232274
         9               3455.8  0.0024814553171645
        10               3455.9  0.0021719192336465
        11                 3456  -3.8226259884189E-5
        12               3456.1  0.0019028831984392
        13               3456.2  0.0012114895165625
        14               3456.3  -0.00022047647728266
        15               3456.4  0.0044370290784561
        16               3456.5  -0.0048808748936151
        17               3456.6  0.0016540971873873
        18               3456.7  -0.0012879420363309
        19               3456.8  -0.0034199802938337
        20               3456.9  -0.0044556243863519
        21                 3457  0.0027562770735591
        22               3457.1  -0.0028385153145147
        23               3457.2  -0.00086269152906776
        24               3457.3  0.0016974900962917
        25               3457.4  0.0048391367009702
        26               3457.5  0.0027302413282164
        27               3457.6  0.0028285985883997
        28               3457.7  -0.0025868364428692
        29               3457.8  0.0051804942510181
        30               3457.9  0.0026926341404993
        31                 3458  3.4095254956478E-5
        32               3458.1  0.003051348854109
        33               3458.2  0.0028025628430571
        34               3458.3  0.00011220249098439
        35               3458.4  0.0030368845511408
        36               3458.5  0.00094823920254247
        37               3458.6  -7.2940587007713E-5
        38               3458.7  -0.0037700164256625
        39               3458.8  0.0058458521875522
        40               3458.9  0.0010870965110365
        41                 3459  0.0050242797789623
        42               3459.1  -0.00059365549386049
        43               3459.2  0.00381795691142
        44               3459.3  0.0044052076119262
        45               3459.4  0.0043039574911493
        46               3459.5  0.0060454595685125
        47               3459.6  0.010007157819
        48               3459.7  -0.006422769590018
        49               3459.8  -0.0010304774434981
        50               3459.9  0.0017611330293515
        51                 3460  0.0070058892855965
        52               3460.1  -0.0077621640448671
        53               3460.2  0.002594276880316
        54               3460.3  -0.0034951946692679
        55               3460.4  0.0004940600893431
        56               3460.5  -0.0028703367810446
        57               3460.6  -0.0014615136719485
        58               3460.7  0.00020477402998044
        59               3460.8  0.00024527407829121
        60               3460.9  -0.0039580523642482
        61                 3461  0.0018218831018177
        62               3461.1  -0.0004085124158684
        63               3461.2  -0.00068911989345017
        64               3461.3  0.0086520732019123
        65               3461.4  0.00030891701135099
        66               3461.5  -0.0050081607597346
        67               3461.6  -0.0047275532821528
        68               3461.7  -0.00022626219846992
        69               3461.8  0.0046742436471335
        70               3461.9  -0.0035096589722361
        71                 3462  0.0048680653069064
        72               3462.1  0.0046539936229781
        73               3462.2  -0.0107880962258
        74               3462.3  0.00059531021012003
        75               3462.4  0.0086432483815891
        76               3462.5  -0.0017102996830003
        77               3462.6  0.005235458602297
        78               3462.7  -0.0019388356698968
        79               3462.8  -0.00082219148075699
        80               3462.9  0.0033493134952525
        81                 3463  -0.0051209823228861
        82               3463.1  0.0062797812765962
        83               3463.2  -0.0089974155183456
        84               3463.3  -0.0027922295450167
        85               3463.4  0.0020967048582122
        86               3463.5  0.00037255994441078
        87               3463.6  -0.00034486948280861
        88               3463.7  0.00082384619701652
        89               3463.8  0.003167063277854
        90               3463.9  0.0038092783296391
        91                 3464  -0.0037844807286306
        92               3464.1  0.0035286708520574
        93               3464.2  -0.0039030880129693
        94               3464.3  -0.0033129444518695
        95               3464.4  -0.0035530518811405
        96               3464.5  -0.0029947297865705
        97               3464.6  0.001269346728435
        98               3464.7  -0.00014526210184837
        99               3464.8  0.0011218108381601
       100               3464.9  0.0075005684471067
       101                 3465  -0.0014817636961038
       102               3465.1  0.0029356344303639
       103               3465.2  0.0030658131570771
       104               3465.3  0.0059123879812056
       105               3465.4  0.0053424944442612
       106               3465.5  0.0019231332225946
       107               3465.6  -0.002387229061909
       108               3465.7  0.00034073847788089
       109               3465.8  -0.0018578355732753
       110               3465.9  0.0054032445167274
       111                 3466  0.0010263464385704
       112               3466.1  -0.0011809061943667
       113               3466.2  0.004538279199233
       114               3466.3  0.0041708859038424
       115               3466.4  0.0038931712868543
       116               3466.5  -0.0053032325402845
       117               3466.6  0.0036646352999578
       118               3466.7  0.0035547065974
       119               3466.8  0.0010350250203513
       120               3466.9  0.0024062409417303
       121                 3467  0.0005374529982475
       122               3467.1  -0.0036948020502282
       123               3467.2  -0.0016148352834107
       124               3467.3  -0.0015396209079764
       125               3467.4  -0.00062547696039039
       126               3467.5  0.0057532806485562
       127               3467.6  -0.0012011562185221
       128               3467.7  -0.0091623085721824
       129               3467.8  0.0019983475980289
       130               3467.9  -0.0018578355732753
       131                 3468  0.0011565251652836
       132               3468.1  0.0034823850825593
       133               3468.2  -0.0020343000694865
       134               3468.3  0.0017437758657898
       135               3468.4  0.0091986776155654
       136               3468.5  -0.0062954837238985
       137               3468.6  0.0085535697031867
       138               3468.7  0.0016656686297619
       139               3468.8  -0.0015743352350999
       140               3468.9  -0.00045769104596005
       141                 3469  -0.0077621640448671
       142               3469.1  0.002594276880316
       143               3469.2  -0.0034951946692679
       144               3469.3  0.0004940600893431
       145               3469.4  -0.0028703367810446
       146               3469.5  -0.0014615136719485
       147               3469.6  0.00020477402998044
       148               3469.7  0.00024527407829121
       149               3469.8  -0.0039580523642482
       150               3469.9  0.0018218831018177
       151                 3470  -0.0004085124158684
       152               3470.1  -0.00068911989345017
       153               3470.2  0.0086520732019123
       154               3470.3  -0.00012211921709936
       155               3470.4  -0.0030439084166622
       156               3470.5  -0.00091476301975305
       157               3470.6  0.0050763512696476
       158               3470.7  0.0058603164905204
       159               3470.8  -0.00095526306806381
       160               3470.9  0.0012375252619051
       161                 3471  -0.0026649436788971
       162               3471.1  0.0020359547857461
       163               3471.2  0.00087881054829543
       164               3471.3  0.0027852056794953
       165               3471.4  -0.00016261926541013
       166               3471.5  -0.0034923018086743
       167               3471.6  0.00075731040336311
       168               3471.7  0.0010494893233194
       169               3471.8  -0.0019648714152395
       170               3471.9  -0.0026880865636461
       171                 3472  -0.0029542297382598
       172               3472.1  -0.00052133397901983
       173               3472.2  0.0020677762522759
       174               3472.3  -0.00025808366499981
       175               3472.4  0.0054611017285999
       176               3472.5  -0.000388262391713
       177               3472.6  -0.002193407402136
       178               3472.7  0.0022500264696744
       179               3472.8  -0.00070069133582467
       180               3472.9  -0.0015164780232274
       181                 3473  0.0024814553171645
       182               3473.1  0.0021719192336465
       183               3473.2  -3.8226259884189E-5
       184               3473.3  0.0019028831984392
       185               3473.4  0.0012114895165625
       186               3473.5  -0.00022047647728266
       187               3473.6  0.0044370290784561
       188               3473.7  -0.0048808748936151
       189               3473.8  0.0016540971873873
       190               3473.9  -0.0012879420363309
       191                 3474  -0.0034199802938337
       192               3474.1  -0.0044556243863519
       193               3474.2  0.0027562770735591
       194               3474.3  -0.0028385153145147
       195               3474.4  -0.00086269152906776
       196               3474.5  0.0016974900962917
       197               3474.6  0.0048391367009702
       198               3474.7  0.0027302413282164
       199               3474.8  0.0028285985883997
       200               3474.9  -0.0025868364428692
       201                 3475  0.0051804942510181
       202               3475.1  0.0026926341404993
       203               3475.2  3.4095254956478E-5
       204               3475.3  0.003051348854109
       205               3475.4  0.00063291739783717
       206               3475.5  0.0036906710453005
       207               3475.6  -0.0046263031613759
       208               3475.7  0.0011131322563792
       209               3475.8  -0.0018896570398052
       210               3475.9  0.0023599551722322
       211                 3476  -0.001473085114323
       212               3476.1  0.003245170513882
       213               3476.2  -0.0098132022057483
       214               3476.3  0.0020157047615907
       215               3476.4  0.0045469577810139
       216               3476.5  0.0046424221806036
       217               3476.6  0.0018999903378456
       218               3476.7  -0.00063704840276489
       219               3476.8  0.00083541763939103
       220               3476.9  -0.0060582691552211
       221                 3477  0.0072459967148675
       222               3477.1  0.001199918074188
       223               3477.2  0.0018160973806304
       224               3477.3  -0.0031914443069371
       225               3477.4  0.0029848130604556
       226               3477.5  -0.0018694070156498
       227               3477.6  0.0031612775566668
       228               3477.7  0.0036877781847068
       229               3477.8  0.0021950621183955
       230               3477.9  0.0075005684471066
       231                 3478  0.0036559567181769
       232               3478.1  -0.001611942422817
       233               3478.2  0.0016193828602638
       234               3478.3  0.00016138112107604
       235               3478.4  -0.0048288034029298
       236               3478.5  0.0021690263730529
       237               3478.6  0.0054177088196955
       238               3478.7  0.0044109933331135
       239               3478.8  0.0018450259865667
       240               3478.9  0.0028546343337424
       241                 3479  -0.0004200838582429
       242               3479.1  0.0035170994096829
       243               3479.2  0.0018074187988496
       244               3479.3  -0.0034778375057062
       245               3479.4  -0.00012211921709936
       246               3479.5  -0.0030439084166622
       247               3479.6  -0.00091476301975305
       248               3479.7  0.0050763512696476
       249               3479.8  0.0058603164905204
       250               3479.9  -0.00095526306806381
       251                 3480  0.0012375252619051
       252               3480.1  -0.0026649436788971
       253               3480.2  0.0020359547857461
       254               3480.3  0.00087881054829543
       255               3480.4  0.0027852056794953
       256               3480.5  -0.0050081607597346
       257               3480.6  -0.0047275532821528
       258               3480.7  -0.00022626219846992
       259               3480.8  0.0046742436471335
       260               3480.9  -0.0035096589722361
       261                 3481  0.0048680653069064
       262               3481.1  0.0046539936229781
       263               3481.2  -0.0107880962258
       264               3481.3  0.00059531021012003
       265               3481.4  0.0086432483815891
       266               3481.5  -0.0017102996830003
       267               3481.6  0.005235458602297
       268               3481.7  -0.0019388356698968
       269               3481.8  -0.00082219148075699
       270               3481.9  0.0033493134952525
       271                 3482  -0.0051209823228861
       272               3482.1  0.0062797812765962
       273               3482.2  -0.0089974155183456
       274               3482.3  -0.0027922295450167
       275               3482.4  0.0020967048582122
       276               3482.5  0.00037255994441078
       277               3482.6  -0.00034486948280861
       278               3482.7  0.00082384619701652
       279               3482.8  0.003167063277854
       280               3482.9  0.0038092783296391
       281                 3483  -0.0037844807286306
       282               3483.1  0.0035286708520574
       283               3483.2  -0.0039030880129693
       284               3483.3  -0.0033129444518695
       285               3483.4  -0.0035530518811405
       286               3483.5  -0.0029947297865705
       287               3483.6  0.001269346728435
       288               3483.7  -0.00014526210184837
       289               3483.8  0.0011218108381601
       290               3483.9  0.0075005684471067
       291                 3484  -0.0014817636961038
       292               3484.1  0.0029356344303639
       293               3484.2  0.0030079559452046
       294               3484.3  0.0045729935263565
       295               3484.4  0.0025884911591287
       296               3484.5  0.00027998840541473
       297               3484.6  -0.0018607284338689
       298               3484.7  -0.0059975190827549
       299               3484.8  -0.002309121825881
       300               3484.9  -0.00088583441381678
       301                 3485  -0.003703480632009
       302               3485.1  0.00080938189404839
       303               3485.2  0.003167063277854
       304               3485.3  0.0030137416663918
       305               3485.4  0.0033493134952525
       306               3485.5  -0.0029658011806343
       307               3485.6  -0.0046263031613759
       308               3485.7  0.0011131322563792
       309               3485.8  -0.0018896570398052
       310               3485.9  0.0023599551722322
       311                 3486  -0.001473085114323
       312               3486.1  0.003245170513882
       313               3486.2  -0.0098132022057483
       314               3486.3  0.0020157047615907
       315               3486.4  0.0045469577810139
       316               3486.5  0.0046424221806036
       317               3486.6  0.0018999903378456
       318               3486.7  -0.00063704840276489
       319               3486.8  0.00083541763939103
       320               3486.9  -0.0060582691552211
       321                 3487  0.0072459967148675
       322               3487.1  0.001199918074188
       323               3487.2  0.0018160973806304
       324               3487.3  -0.0031914443069371
       325               3487.4  0.0029848130604556
       326               3487.5  -0.0018694070156498
       327               3487.6  0.0031612775566668
       328               3487.7  0.0036877781847068
       329               3487.8  0.0021950621183955
       330               3487.9  0.0075005684471066
       331                 3488  0.0036559567181769
       332               3488.1  -0.001611942422817
       333               3488.2  0.0016193828602638
       334               3488.3  0.00016138112107604
       335               3488.4  -0.0048288034029298
       336               3488.5  0.0021690263730529
       337               3488.6  0.0054177088196955
       338               3488.7  0.0044109933331135
       339               3488.8  0.0018450259865667
       340               3488.9  0.0028546343337424
       341                 3489  -0.0004200838582429
       342               3489.1  0.0035170994096829
       343               3489.2  0.0018074187988496
       344               3489.3  -0.0034778375057062
       345               3489.4  -0.00012211921709936
       346               3489.5  -0.0030439084166622
       347               3489.6  -0.00091476301975305
       348               3489.7  0.0050763512696476
       349               3489.8  0.0058603164905204
       350               3489.9  -0.00095526306806381
       351                 3490  0.0012375252619051
       352               3490.1  -0.0026649436788971
       353               3490.2  0.0020359547857461
       354               3490.3  0.00087881054829543
       355               3490.4  0.0027852056794953
       356               3490.5  -0.00016261926541013
       357               3490.6  -0.0034923018086743
       358               3490.7  -0.0053032325402845
       359               3490.8  0.0036646352999578
       360               3490.9  0.0035547065974
       361                 3491  0.0010350250203513
       362               3491.1  0.0024062409417303
       363               3491.2  0.0005374529982475
       364               3491.3  -0.0036948020502282
       365               3491.4  -0.0016148352834107
       366               3491.5  -0.0015396209079764
       367               3491.6  -0.00062547696039039
       368               3491.7  0.0057532806485562
       369               3491.8  -0.0012011562185221
       370               3491.9  -0.0091623085721824
       371                 3492  0.0019983475980289
       372               3492.1  -0.0018578355732753
       373               3492.2  0.0011565251652836
       374               3492.3  0.0034823850825593
       375               3492.4  -0.0020343000694865
       376               3492.5  0.0017437758657898
       377               3492.6  0.0091986776155654
       378               3492.7  -0.0062954837238985
       379               3492.8  0.0085535697031867
       380               3492.9  0.0016656686297619
       381                 3493  -0.0015743352350999
       382               3493.1  -0.00045769104596005
       383               3493.2  -0.0077621640448671
       384               3493.3  0.002594276880316
       385               3493.4  -0.0034951946692679
       386               3493.5  0.0004940600893431
       387               3493.6  -0.0028703367810446
       388               3493.7  -0.0014615136719485
       389               3493.8  0.00020477402998044
       390               3493.9  0.00024527407829121
       391                 3494  -0.0039580523642482
       392               3494.1  0.0018218831018177
       393               3494.2  -0.0004085124158684
       394               3494.3  -0.00068911989345017
       395               3494.4  0.0086520732019123
       396               3494.5  0.00030891701135099
       397               3494.6  -0.0050081607597346
       398               3494.7  -0.0047275532821528
       399               3494.8  -0.00022626219846992
       400               3494.9  0.0046742436471335
       401                 3495  -0.0035096589722361
       402               3495.1  0.0048680653069064
       403               3495.2  0.0046539936229781
       404               3495.3  -0.0107880962258
       405               3495.4  0.00059531021012003
       406               3495.5  0.0086432483815891
       407               3495.6  -0.0017102996830003
       408               3495.7  0.005235458602297
       409               3495.8  -0.0012011562185221
       410               3495.9  -0.0091623085721824
       411                 3496  0.0019983475980289
       412               3496.1  -0.0018578355732753
       413               3496.2  0.0011565251652836
       414               3496.3  0.0034823850825593
       415               3496.4  -0.0020343000694865
       416               3496.5  0.0017437758657898
       417               3496.6  0.0091986776155654
       418               3496.7  -0.0062954837238985
       419               3496.8  0.0085535697031867
       420               3496.9  0.0016656686297619
       421                 3497  -0.0015743352350999
       422               3497.1  -0.00045769104596005
       423               3497.2  -0.0077621640448671
       424               3497.3  0.002594276880316
       425               3497.4  -0.0034951946692679
       426               3497.5  0.0004940600893431
       427               3497.6  -0.0028703367810446
       428               3497.7  -0.0014615136719485
       429               3497.8  0.00020477402998044
       430               3497.9  0.00024527407829121
       431                 3498  -0.0039580523642482
       432               3498.1  0.0018218831018177
       433               3498.2  -0.0004085124158684
       434               3498.3  -0.00068911989345017
       435               3498.4  0.0086520732019123
       436               3498.5  0.00030891701135099
       437               3498.6  -0.0050081607597346
       438               3498.7  -0.0047275532821528
       439               3498.8  -0.00022626219846992
       440               3498.9  0.0046742436471335
       441                 3499  -0.0035096589722361
       442               3499.1  0.0048680653069064
       443               3499.2  0.0046539936229781
       444               3499.3  -0.0107880962258
       445               3499.4  0.00059531021012003
       446               3499.5  0.0086432483815891
       447               3499.6  -0.0017102996830003
       448               3499.7  0.005235458602297
       449               3499.8  -0.0019388356698968
       450               3499.9  -0.00082219148075699
       451                 3500  0.0033493134952525
       452               3500.1  -0.0051209823228861
       453               3500.2  0.0062797812765962
       454               3500.3  -0.0089974155183456
       455               3500.4  -0.0027922295450167
       456               3500.5  0.0020967048582122
       457               3500.6  0.00037255994441078
       458               3500.7  -0.00034486948280861
       459               3500.8  0.00082384619701652
       460               3500.9  0.0033493134952525
       461                 3501  -0.0029658011806343
       462               3501.1  -0.006353340935771
       463               3501.2  -0.0058673403560417
       464               3501.3  0.00063291739783717
       465               3501.4  0.0036906710453005
       466               3501.5  -0.0046263031613759
       467               3501.6  0.0011131322563792
       468               3501.7  -0.0018896570398052
       469               3501.8  0.0023599551722322
       470               3501.9  -0.001473085114323
       471                 3502  0.003245170513882
       472               3502.1  -0.0098132022057483
       473               3502.2  0.0020157047615907
       474               3502.3  0.0045469577810139
       475               3502.4  0.0046424221806036
       476               3502.5  0.0018999903378456
       477               3502.6  -0.00063704840276489
       478               3502.7  0.00083541763939103
       479               3502.8  -0.0060582691552211
       480               3502.9  0.0072459967148675
       481                 3503  0.001199918074188
       482               3503.1  0.0018160973806304
       483               3503.2  -0.0031914443069371
       484               3503.3  0.0029848130604556
       485               3503.4  -0.0018694070156498
       486               3503.5  0.0031612775566668
       487               3503.6  0.0036877781847068
       488               3503.7  0.0021950621183955
       489               3503.8  0.0075005684471066
       490               3503.9  0.0036559567181769
       491                 3504  -0.001611942422817
       492               3504.1  0.0016193828602638
       493               3504.2  0.00016138112107604
       494               3504.3  -0.0048288034029298
       495               3504.4  0.0021690263730529
       496               3504.5  0.0054177088196955
       497               3504.6  0.0044109933331135
       498               3504.7  0.0018450259865667
       499               3504.8  0.0028546343337424
       500               3504.9  -0.0004200838582429
       501                 3505  0.0035170994096829
       502               3505.1  0.0018074187988496
       503               3505.2  -0.0034778375057062
       504               3505.3  -0.00012211921709936
       505               3505.4  -0.0030439084166622
       506               3505.5  -0.00091476301975305
       507               3505.6  0.0050763512696476
       508               3505.7  0.0058603164905204
       509               3505.8  -0.00095526306806381
       510               3505.9  0.0012375252619051
       511                 3506  -0.0023583004559727
       512               3506.1  0.0027591699341527
       513               3506.2  0.0036935639058941
       514               3506.3  -2.9547678103318E-5
       515               3506.4  0.001486311272957
       516               3506.5  -0.0022773003593512
       517               3506.6  -0.00746130654313
       518               3506.7  -0.0011056918189324
       519               3506.8  -0.001611942422817
       520               3506.9  -0.002479800600905
       521                 3507  0.0035894209245235
       522               3507.1  -0.00045769104596004
       523               3507.2  0.0055044946375043
       524               3507.3  -0.0012647991515819
       525               3507.4  -0.0014267993448249
       526               3507.5  0.002137204906523
       527               3507.6  0.0035749566215554
       528               3507.7  -0.0015859066774744
       529               3507.8  0.0067455318321701
       530               3507.9  0.0023049908209533
       531                 3508  -0.00019733359253366
       532               3508.1  0.0037629925601411
       533               3508.2  0.0056549233883729
       534               3508.3  -0.0016553353317214
       535               3508.4  0.00028866698719561
       536               3508.5  -0.0066223769709782
       537               3508.6  0.0028083485642443
       538               3508.7  0.0096615353105457
       539               3508.8  0.0026029554620969
       540               3508.9  -0.0065298054319822
       541                 3509  0.0011941323530007
       542               3509.1  0.0030658131570771
       543               3509.2  0.0059123879812056
       544               3509.3  0.0053424944442612
       545               3509.4  0.0019231332225946
       546               3509.5  -0.002387229061909
       547               3509.6  0.00034073847788089
       548               3509.7  -0.0018578355732753
       549               3509.8  0.0054032445167274
       550               3509.9  0.0010263464385704
       551                 3510  -0.0011809061943667
       552               3510.1  0.004538279199233
       553               3510.2  0.0041708859038424
       554               3510.3  0.0038931712868543
       555               3510.4  -0.0053032325402845
       556               3510.5  0.0036646352999578
       557               3510.6  0.0035547065974
       558               3510.7  0.0010350250203513
       559               3510.8  0.0024062409417303
       560               3510.9  0.0005374529982475
       561                 3511  -0.0036948020502282
       562               3511.1  -0.0012879420363309
       563               3511.2  -0.0034199802938337
       564               3511.3  -0.0044556243863519
       565               3511.4  0.0027562770735591
       566               3511.5  -0.0028385153145147
       567               3511.6  -0.00086269152906776
       568               3511.7  0.0016974900962917
       569               3511.8  0.0048391367009702
       570               3511.9  0.0027302413282164
       571                 3512  0.0028285985883997
       572               3512.1  -0.0025868364428692
       573               3512.2  0.0051804942510181
       574               3512.3  0.0026926341404993
       575               3512.4  3.4095254956478E-5
       576               3512.5  0.003051348854109
       577               3512.6  0.0028025628430571
       578               3512.7  0.00011220249098439
       579               3512.8  0.0030368845511408
       580               3512.9  0.00094823920254247
       581                 3513  -7.2940587007713E-5
       582               3513.1  -0.0037700164256625
       583               3513.2  0.0058458521875522
       584               3513.3  0.0010870965110365
       585               3513.4  0.0050242797789623
       586               3513.5  -0.00059365549386049
       587               3513.6  0.00381795691142
       588               3513.7  0.0044052076119262
       589               3513.8  0.0043039574911493
       590               3513.9  0.0060454595685125
       591                 3514  0.010003305643
       592               3514.1  -0.006422769590018
       593               3514.2  -0.0010304774434981
       594               3514.3  0.0017611330293515
       595               3514.4  0.0070058892855965
       596               3514.5  -0.00046058390655367
       597               3514.6  -0.00095526306806381
       598               3514.7  0.0034505636160294
       599               3514.8  -0.0025318720915903
       600               3514.9  0.0052962086747632
       601                 3515  -0.00038826239171301
       602               3515.1  0.00381795691142
       603               3515.2  0.0033290634710971
       604               3515.3  0.0044023147513326
       605               3515.4  -0.0042502312842045
       606               3515.5  0.0077898545064693
       607               3515.6  -0.0062318407908387
       608               3515.7  -0.005222232443663
       609               3515.8  0.00065606028258618
       610               3515.9  0.0053077801171377
       611                 3516  0.0052991015353568
       612               3516.1  -0.0028269438721402
       613               3516.2  0.0022500264696744
       614               3516.3  -0.00070069133582467
       615               3516.4  -0.0015164780232274
       616               3516.5  0.0024814553171645
       617               3516.6  0.0021719192336465
       618               3516.7  -3.8226259884189E-5
       619               3516.8  0.0019028831984392
       620               3516.9  0.0012114895165625
       621                 3517  -0.00022047647728266
       622               3517.1  0.0044370290784561
       623               3517.2  -0.0048808748936151
       624               3517.3  0.0016540971873873
       625               3517.4  -0.0012879420363309
       626               3517.5  -0.0034199802938337
       627               3517.6  -0.0044556243863519
       628               3517.7  0.0027562770735591
       629               3517.8  -0.0028385153145147
       630               3517.9  -0.00086269152906776
       631                 3518  0.0016974900962917
       632               3518.1  0.0048391367009702
       633               3518.2  0.0027302413282164
       634               3518.3  0.0028285985883997
       635               3518.4  -0.0025868364428692
       636               3518.5  0.0051804942510181
       637               3518.6  0.0026926341404993
       638               3518.7  3.4095254956478E-5
       639               3518.8  0.003051348854109
       640               3518.9  0.0028025628430571
       641                 3519  0.00011220249098439
       642               3519.1  0.0030368845511408
       643               3519.2  0.00094823920254247
       644               3519.3  -7.2940587007713E-5
       645               3519.4  -0.0037700164256625
       646               3519.5  0.0058458521875522
       647               3519.6  0.0010870965110365
       648               3519.7  0.0050242797789623
       649               3519.8  -0.00059365549386049
       650               3519.9  0.00381795691142
       651                 3520  0.0044052076119262
       652               3520.1  0.0043039574911493
       653               3520.2  0.0060454595685125
       654               3520.3  0.010003540828
       655               3520.4  -0.006422769590018
       656               3520.5  -0.0010304774434981
       657               3520.6  0.0017611330293515
       658               3520.7  0.0070058892855965
       659               3520.8  -0.00046058390655367
       660               3520.9  -0.00095526306806381
       661                 3521  0.0034505636160294
       662               3521.1  -0.0025318720915903
       663               3521.2  0.0052962086747632
       664               3521.3  0.003245170513882
       665               3521.4  -0.0098132022057483
       666               3521.5  0.0020157047615907
       667               3521.6  0.0045469577810139
       668               3521.7  0.0046424221806036
       669               3521.8  0.0018999903378456
       670               3521.9  -0.00063704840276489
       671                 3522  0.00083541763939103
       672               3522.1  -0.0060582691552211
       673               3522.2  0.0072459967148675
       674               3522.3  0.001199918074188
       675               3522.4  0.0018160973806304
       676               3522.5  -0.0031914443069371
       677               3522.6  0.0029848130604556
       678               3522.7  -0.0018694070156498
       679               3522.8  0.0031612775566668
       680               3522.9  0.0036877781847068
       681                 3523  0.0021950621183955
       682               3523.1  0.0075005684471066
       683               3523.2  0.0036559567181769
       684               3523.3  -0.001611942422817
       685               3523.4  0.0016193828602638
       686               3523.5  0.00016138112107604
       687               3523.6  -0.0048288034029298
       688               3523.7  0.0021690263730529
       689               3523.8  0.0054177088196955
       690               3523.9  0.0044109933331135
       691                 3524  0.0018450259865667
       692               3524.1  0.0028546343337424
       693               3524.2  -0.0004200838582429
       694               3524.3  0.0035170994096829
       695               3524.4  0.0018074187988496
       696               3524.5  -0.0034778375057062
       697               3524.6  -0.00012211921709936
       698               3524.7  -0.0030439084166622
       699               3524.8  -0.00091476301975305
       700               3524.9  0.0050763512696476
       701                 3525  0.0058603164905204
       702               3525.1  -0.00095526306806381
       703               3525.2  0.0012375252619051
       704               3525.3  -0.0026649436788971
       705               3525.4  0.0020359547857461
       706               3525.5  0.00087881054829543
       707               3525.6  0.0027852056794953
       708               3525.7  -0.00016261926541013
       709               3525.8  -0.0034923018086743
       710               3525.9  0.00075731040336311
       711                 3526  0.0010494893233194
       712               3526.1  -0.0019648714152395
       713               3526.2  -0.0026880865636461
       714               3526.3  -0.0029542297382598
       715               3526.4  0.0029356344303639
       716               3526.5  0.0030079559452046
       717               3526.6  0.0045729935263565
       718               3526.7  0.0025884911591287
       719               3526.8  0.00027998840541473
       720               3526.9  -0.0018607284338689
       721                 3527  -0.0059975190827549
       722               3527.1  -0.002309121825881
       723               3527.2  -0.00088583441381678
       724               3527.3  -0.003703480632009
       725               3527.4  0.00080938189404839
       726               3527.5  0.003167063277854
       727               3527.6  0.0030137416663918
       728               3527.7  0.0033493134952525
       729               3527.8  -0.0029658011806343
       730               3527.9  -0.006353340935771
       731                 3528  -0.0058673403560417
       732               3528.1  0.00063291739783717
       733               3528.2  0.0036906710453005
       734               3528.3  -0.0046263031613759
       735               3528.4  0.0011131322563792
       736               3528.5  -0.0018896570398052
       737               3528.6  0.0023599551722322
       738               3528.7  -0.001473085114323
       739               3528.8  0.003245170513882
       740               3528.9  -0.0098132022057483
       741                 3529  0.0020157047615907
       742               3529.1  0.0045469577810139
       743               3529.2  0.0046424221806036
       744               3529.3  0.0018999903378456
       745               3529.4  -0.00063704840276489
       746               3529.5  0.00083541763939103
       747               3529.6  -0.0060582691552211
       748               3529.7  0.0072459967148675
       749               3529.8  0.001199918074188
       750               3529.9  0.0018160973806304
       751                 3530  -0.0031914443069371
       752               3530.1  0.0029848130604556
       753               3530.2  -0.0018694070156498
       754               3530.3  0.0031612775566668
       755               3530.4  0.0036877781847068
       756               3530.5  0.0021950621183955
       757               3530.6  0.0075005684471066
       758               3530.7  0.0036559567181769
       759               3530.8  -0.001611942422817
       760               3530.9  0.0016193828602638
       761                 3531  0.00016138112107604
       762               3531.1  -0.0048288034029298
       763               3531.2  0.0021690263730529
       764               3531.3  0.0054177088196955
       765               3531.4  0.0044109933331135
       766               3531.5  0.0035894209245235
       767               3531.6  -0.00045769104596004
       768               3531.7  0.0055044946375043
       769               3531.8  -0.0012647991515819
       770               3531.9  -0.0014267993448249
       771                 3532  0.002137204906523
       772               3532.1  0.0035749566215554
       773               3532.2  -0.0015859066774744
       774               3532.3  0.0067455318321701
       775               3532.4  0.0023049908209533
       776               3532.5  -0.00019733359253366
       777               3532.6  0.0037629925601411
       778               3532.7  0.0056549233883729
       779               3532.8  -0.0016553353317214
       780               3532.9  0.00028866698719561
       781                 3533  -0.0066223769709782
       782               3533.1  0.0028083485642443
       783               3533.2  0.0096615353105457
       784               3533.3  0.0026029554620969
       785               3533.4  -0.0065298054319822
       786               3533.5  0.0011941323530007
       787               3533.6  0.0030658131570771
       788               3533.7  0.0059123879812056
       789               3533.8  0.0053424944442612
       790               3533.9  0.0019231332225946
       791                 3534  -0.002387229061909
       792               3534.1  0.00034073847788089
       793               3534.2  -0.0018578355732753
       794               3534.3  0.0054032445167274
       795               3534.4  0.0010263464385704
       796               3534.5  -0.0011809061943667
       797               3534.6  0.004538279199233
       798               3534.7  0.0041708859038424
       799               3534.8  0.0038931712868543
       800               3534.9  -0.0053032325402845
       801                 3535  0.0036646352999578
       802               3535.1  0.0035547065974
       803               3535.2  0.0010350250203513
       804               3535.3  0.0024062409417303
       805               3535.4  0.0005374529982475
       806               3535.5  -0.0036948020502282
       807               3535.6  -0.0016148352834107
       808               3535.7  -0.0015396209079764
       809               3535.8  -0.00062547696039039
       810               3535.9  0.0057532806485562
       811                 3536  -0.0012011562185221
       812               3536.1  -0.0091623085721824
       813               3536.2  0.0019983475980289
       814               3536.3  -0.0018578355732753
       815               3536.4  0.0011565251652836
       816               3536.5  0.0034823850825593
       817               3536.6  0.0048680653069064
       818               3536.7  0.0046539936229781
       819               3536.8  -0.0107880962258
       820               3536.9  0.00059531021012003
       821                 3537  0.0086432483815891
       822               3537.1  -0.0017102996830003
       823               3537.2  0.005235458602297
       824               3537.3  -0.0019388356698968
       825               3537.4  -0.00082219148075699
       826               3537.5  0.0033493134952525
       827               3537.6  -0.0051209823228861
       828               3537.7  0.0062797812765962
       829               3537.8  -0.0089974155183456
       830               3537.9  -0.0027922295450167
       831                 3538  0.0020967048582122
       832               3538.1  0.00037255994441078
       833               3538.2  -0.00034486948280861
       834               3538.3  0.00082384619701652
       835               3538.4  0.003167063277854
       836               3538.5  0.0038092783296391
       837               3538.6  -0.0037844807286306
       838               3538.7  0.0035286708520574
       839               3538.8  -0.0039030880129693
       840               3538.9  -0.0033129444518695
       841                 3539  -0.0035530518811405
       842               3539.1  -0.0029947297865705
       843               3539.2  0.001269346728435
       844               3539.3  -0.00014526210184837
       845               3539.4  0.0011218108381601
       846               3539.5  0.0075005684471067
       847               3539.6  -0.0014817636961038
       848               3539.7  0.0029356344303639
       849               3539.8  0.0030079559452046
       850               3539.9  0.0045729935263565
       851                 3540  0.0025884911591287
       852               3540.1  0.00027998840541473
       853               3540.2  -0.0018607284338689
       854               3540.3  -0.0059975190827549
       855               3540.4  -0.002309121825881
       856               3540.5  -0.00088583441381678
       857               3540.6  -0.003703480632009
       858               3540.7  0.00080938189404839
       859               3540.8  0.003167063277854
       860               3540.9  0.0030137416663918
       861                 3541  0.0033493134952525
       862               3541.1  -0.0029658011806343
       863               3541.2  -0.006353340935771
       864               3541.3  -0.0058673403560417
       865               3541.4  0.00063291739783717
       866               3541.5  0.0036906710453005
       867               3541.6  -0.0046263031613759
       868               3541.7  0.0041708859038424
       869               3541.8  0.0038931712868543
       870               3541.9  -0.0053032325402845
       871                 3542  0.0036646352999578
       872               3542.1  0.0035547065974
       873               3542.2  0.0010350250203513
       874               3542.3  0.0024062409417303
       875               3542.4  0.0005374529982475
       876               3542.5  -0.0036948020502282
       877               3542.6  -0.0016148352834107
       878               3542.7  -0.0015396209079764
       879               3542.8  -0.00062547696039039
       880               3542.9  0.0057532806485562
       881                 3543  -0.0012011562185221
       882               3543.1  -0.0091623085721824
       883               3543.2  0.0019983475980289
       884               3543.3  -0.0018578355732753
       885               3543.4  0.0011565251652836
       886               3543.5  0.0034823850825593
       887               3543.6  -0.0020343000694865
       888               3543.7  0.0017437758657898
       889               3543.8  0.0091986776155654
       890               3543.9  -0.0062954837238985
       891                 3544  0.0085535697031867
       892               3544.1  0.0016656686297619
       893               3544.2  -0.0015743352350999
       894               3544.3  -0.00045769104596005
       895               3544.4  -0.0077621640448671
       896               3544.5  0.002594276880316
       897               3544.6  -0.0034951946692679
       898               3544.7  0.0004940600893431
       899               3544.8  -0.0028703367810446
       900               3544.9  -0.0014615136719485
       901                 3545  0.00020477402998044
       902               3545.1  0.00024527407829121
       903               3545.2  -0.0039580523642482
       904               3545.3  0.0018218831018177
       905               3545.4  -0.0004085124158684
       906               3545.5  -0.00068911989345017
       907               3545.6  0.0086520732019123
       908               3545.7  0.00030891701135099
       909               3545.8  -0.0050081607597346
       910               3545.9  -0.0047275532821528
       911                 3546  -0.00022626219846992
       912               3546.1  0.0046742436471335
       913               3546.2  -0.0035096589722361
       914               3546.3  0.0048680653069064
       915               3546.4  0.0046539936229781
       916               3546.5  -0.0107880962258
       917               3546.6  0.00059531021012003
       918               3546.7  0.0086432483815891
       919               3546.8  0.003167063277854
       920               3546.9  0.0030137416663918
       921                 3547  0.0033493134952525
       922               3547.1  -0.0029658011806343
       923               3547.2  -0.006353340935771
       924               3547.3  -0.0058673403560417
       925               3547.4  0.00063291739783717
       926               3547.5  0.0036906710453005
       927               3547.6  -0.0046263031613759
       928               3547.7  0.0011131322563792
       929               3547.8  -0.0018896570398052
       930               3547.9  0.0023599551722322
       931                 3548  -0.001473085114323
       932               3548.1  0.003245170513882
       933               3548.2  -0.0098132022057483
       934               3548.3  0.0020157047615907
       935               3548.4  0.0045469577810139
       936               3548.5  0.0046424221806036
       937               3548.6  0.0018999903378456
       938               3548.7  -0.00063704840276489
       939               3548.8  0.00083541763939103
       940               3548.9  -0.0060582691552211
       941                 3549  0.0072459967148675
       942               3549.1  0.001199918074188
       943               3549.2  0.0018160973806304
       944               3549.3  -0.0031914443069371
       945               3549.4  0.0029848130604556
       946               3549.5  -0.0018694070156498
       947               3549.6  0.0031612775566668
       948               3549.7  0.0036877781847068
       949               3549.8  0.0021950621183955
       950               3549.9  0.0075005684471066
       951                 3550  0.0036559567181769
       952               3550.1  -0.001611942422817
       953               3550.2  0.0016193828602638
       954               3550.3  0.00016138112107604
       955               3550.4  -0.0048288034029298
       956               3550.5  0.0021690263730529
       957               3550.6  0.0054177088196955
       958               3550.7  0.0044109933331135
       959               3550.8  0.0018450259865667
       960               3550.9  0.0028546343337424
       961                 3551  -0.0004200838582429
       962               3551.1  0.0035170994096829
       963               3551.2  0.0018074187988496
       964               3551.3  -0.0034778375057062
       965               3551.4  -0.00012211921709936
       966               3551.5  -0.0030439084166622
       967               3551.6  -0.00091476301975305
       968               3551.7  0.0050763512696476
       969               3551.8  0.0058603164905204
       970               3551.9  0.0038092783296391
       971                 3552  -0.0037844807286306
       972               3552.1  0.0035286708520574
       973               3552.2  -0.0039030880129693
       974               3552.3  -0.0033129444518695
       975               3552.4  -0.0035530518811405
       976               3552.5  -0.0029947297865705
       977               3552.6  0.001269346728435
       978               3552.7  -0.00014526210184837
       979               3552.8  0.0011218108381601
       980               3552.9  0.0075005684471067
       981                 3553  -0.0014817636961038
       982               3553.1  0.0029356344303639
       983               3553.2  0.0030079559452046
       984               3553.3  0.0045729935263565
       985               3553.4  0.0025884911591287
       986               3553.5  0.00027998840541473
       987               3553.6  -0.0018607284338689
       988               3553.7  -0.0059975190827549
       989               3553.8  -0.002309121825881
       990               3553.9  -0.00088583441381678
       991                 3554  -0.003703480632009
       992               3554.1  0.00080938189404839
       993               3554.2  0.003167063277854
       994               3554.3  0.0030137416663918
       995               3554.4  0.0033493134952525
       996               3554.5  -0.0029658011806343
       997               3554.6  -0.006353340935771
       998               3554.7  -0.0058673403560417
       999               3554.8  0.00063291739783717
      1000               3554.9  0.0036906710453005
      1001                 3555  -0.0046263031613759
